# Supplementary material for: 4-Chloro-N-(3-methoxy­phen­yl)­benz­amide
Source: Acta Crystallogr Sect E Struct Rep Online. 2008 Sep 20;64(Pt 10):o1976. doi: 10.1107/S1600536808029899 (PMC2959436; doi:10.1107/S1600536808029899)
Supplement: Supplementary file 1 [file e-64-o1976-sup1.cif]

##############################################################################
###                                                                        ###
###        Electronic paper (Acta Crystallographica Section E)             ###
###                                                                        ###
##############################################################################
#                                                                            #
# This CIF contains the data in a paper accepted for publication in Acta     #
# Crystallographica Section E. It conforms to the requirements of Notes      #
# for Authors for Section E, and has been peer reviewed under the auspices   #
# of the IUCr Commission on Journals.                                        #
#                                                                            #
# Full details of the Crystallographic Information File format               #
# are given in the paper "The Crystallographic Information File (CIF):       #
# a New Standard Archive File for Crystallography" by S. R. Hall, F. H.      #
# Allen and I. D. Brown [Acta Cryst. (1991), A47, 655-685].                  #
#                                                                            #
# The current version of the core CIF dictionary is obtainable from          #
# ftp://ftp.iucr.org/pub/cif_core.dic. The current version number is 2.4.    #
#                                                                            #
# Software is freely available for graphical display of the structure(s) in  #
# this CIF.  For information consult the CIF home page http://www.iucr.org/  #
# cif/home.html                                                              #
#                                                                            #
# This file may be used for bona fide research purposes within the           #
# scientific community so long as proper attribution is given to the journal # 
# article from which it was obtained.                                        #
#                                                                            #
##############################################################################
                                             
data_global
_audit_creation_method     SHELXL-97
_journal_date_recd_electronic     2008-09-08
_journal_date_accepted     2008-09-17
_journal_name_full     'Acta Crystallographica, Section E'
_journal_year     2008
_journal_volume     64
_journal_issue     10
_journal_page_first     o1976
_journal_page_last     o1976
_journal_paper_category     QO
_journal_coeditor_code     HB2792
_publ_contact_author_name     'Dr Aamer Saeed'
_publ_contact_author_address
;
Department of Chemistry,
Quaid-I-Azam University,
Islamabad 45320,
Pakistan
;
_publ_contact_author_email     aamersaeed@yahoo.com
_publ_contact_author_fax     '+92 51 90643231'
_publ_contact_author_phone     '+92 51 90642241'
_publ_section_title
;
4-Chloro-<i>N</i>-(3-methoxyphenyl)benzamide
;
loop_
    _publ_author_name
    _publ_author_address
    'Saeed, Aamer'
;
Department of Chemistry,
Quaid-i-Azam University,
Islamabad 45320,
Pakistan
;
    'Khera, Rasheed Ahmad'
;
Department of Chemistry,
Quaid-i-Azam University,
Islamabad 45320,
Pakistan
;
    'Abbas, Naeem'
;
Department of Chemistry,
Quaid-i-Azam University,
Islamabad 45320,
Pakistan
;
    'Simpson, Jim'
;
Department of Chemistry
University of Otago
PO Box 56
Dunedin
New Zealand
;
    'Stanley, Roderick G.'
;
Department of Chemistry
University of Otago
PO Box 56
Dunedin
New Zealand
;
data_I
_chemical_name_systematic
;
4-Chloro-<i>N</i>-(3-methoxyphenyl)benzamide
;
_chemical_name_common     ?
_chemical_formula_moiety     'C14 H12 Cl N O2'
_chemical_formula_sum     'C14 H12 Cl N O2'
_chemical_formula_iupac     'C14 H12 Cl N O2'
_chemical_formula_weight     261.70
_chemical_melting_point     ?
_symmetry_cell_setting     orthorhombic
_symmetry_space_group_name_H-M     'P 21 21 21'
_symmetry_space_group_name_Hall     'P 2ac 2ab'
loop_
    _symmetry_equiv_pos_as_xyz
    'x, y, z'
    '-x+1/2, -y, z+1/2'
    '-x, y+1/2, -z+1/2'
    'x+1/2, -y+1/2, -z'
_cell_length_a     9.6952(4)
_cell_length_b     10.5671(3)
_cell_length_c     24.3512(8)
_cell_angle_alpha     90.00
_cell_angle_beta     90.00
_cell_angle_gamma     90.00
_cell_volume     2494.78(15)
_cell_formula_units_Z     8
_cell_measurement_reflns_used     8842
_cell_measurement_theta_min     2.26
_cell_measurement_theta_max     32.68
_cell_measurement_temperature     91(2)
_exptl_crystal_description     rod
_exptl_crystal_colour     colourless
_exptl_crystal_size_max     0.80
_exptl_crystal_size_mid     0.27
_exptl_crystal_size_min     0.18
_exptl_crystal_density_diffrn     1.393
_exptl_crystal_density_meas     ?
_exptl_crystal_density_method     'not measured'
_exptl_crystal_F_000     1088
_exptl_absorpt_coefficient_mu     0.299
_exptl_absorpt_correction_type     multi-scan
_exptl_absorpt_process_details     '(SADABS; Bruker, 2006)'
_exptl_absorpt_correction_T_min     0.771
_exptl_absorpt_correction_T_max     0.948
_exptl_special_details
;
;
_diffrn_ambient_temperature     91(2)
_diffrn_radiation_type     MoK\a
_diffrn_radiation_wavelength     0.71073
_diffrn_radiation_source     'fine-focus sealed tube'
_diffrn_radiation_monochromator     graphite
_diffrn_measurement_device_type     'Bruker APEXII CCD area-detector'
_diffrn_measurement_method     \w
_diffrn_detector_area_resol_mean     ?
_diffrn_reflns_number     47170
_diffrn_reflns_av_R_equivalents     0.0382
_diffrn_reflns_av_sigmaI/netI     0.0285
_diffrn_reflns_theta_min     1.67
_diffrn_reflns_theta_max     33.45
_diffrn_reflns_theta_full     32.00
_diffrn_measured_fraction_theta_max     0.944
_diffrn_measured_fraction_theta_full     0.994
_diffrn_reflns_limit_h_min     -14
_diffrn_reflns_limit_h_max     11
_diffrn_reflns_limit_k_min     -16
_diffrn_reflns_limit_k_max     16
_diffrn_reflns_limit_l_min     -35
_diffrn_reflns_limit_l_max     36
_diffrn_standards_number     0
_diffrn_standards_interval_count     ?
_diffrn_standards_interval_time     ?
_diffrn_standards_decay_%     ?
_refine_special_details
;
Refinement of <i>F</i>^2^ against ALL reflections. The weighted <i>R</i>-factor
<i>wR</i> and goodness of fit <i>S</i> are based on <i>F</i>^2^, conventional
<i>R</i>-factors <i>R</i> are based on <i>F</i>, with <i>F</i> set to zero for
negative <i>F</i>^2^. The threshold expression of <i>F</i>^2^ >
\s(<i>F</i>^2^) is used only for calculating <i>R</i>-factors(gt) <i>etc</i>.
and is not relevant to the choice of reflections for refinement.
<i>R</i>-factors based on <i>F</i>^2^ are statistically about twice as large
as those based on <i>F</i>, and <i>R</i>- factors based on ALL data will be
even larger.
;
_reflns_number_total     8997
_reflns_number_gt     8334
_reflns_threshold_expression     I>2\s(I)
_refine_ls_structure_factor_coef     Fsqd
_refine_ls_matrix_type     full
_refine_ls_R_factor_all     0.0383
_refine_ls_R_factor_gt     0.0336
_refine_ls_wR_factor_gt     0.0838
_refine_ls_wR_factor_ref     0.0869
_refine_ls_goodness_of_fit_ref     1.049
_refine_ls_restrained_S_all     1.049
_refine_ls_number_reflns     8997
_refine_ls_number_parameters     336
_refine_ls_number_restraints     0
_refine_ls_hydrogen_treatment     mixed
_refine_ls_weighting_scheme     calc
_refine_ls_weighting_details
         'calc w=1/[\s^2^(Fo^2^)+(0.0497P)^2^+0.3361P] where P=(Fo^2^+2Fc^2^)/3'
_atom_sites_solution_hydrogens     geom
_atom_sites_solution_primary     direct
_atom_sites_solution_secondary     difmap
_refine_ls_shift/su_max     0.001
_refine_ls_shift/su_mean     0.000
_refine_diff_density_max     0.427
_refine_diff_density_min     -0.256
_refine_ls_extinction_method     none
_refine_ls_extinction_coef     ?
_refine_ls_abs_structure_details     'Flack (1983), 3581 Friedel pairs'
_refine_ls_abs_structure_Flack     0.59(3)
loop_
    _atom_type_symbol
    _atom_type_description
    _atom_type_scat_dispersion_real
    _atom_type_scat_dispersion_imag
    _atom_type_scat_source
    'C' 'C' 0.0033 0.0016
                         'International Tables Vol C Tables 4.2.6.8 and 6.1.1.4'
    'H' 'H' 0.0000 0.0000
                         'International Tables Vol C Tables 4.2.6.8 and 6.1.1.4'
    'N' 'N' 0.0061 0.0033
                         'International Tables Vol C Tables 4.2.6.8 and 6.1.1.4'
    'O' 'O' 0.0106 0.0060
                         'International Tables Vol C Tables 4.2.6.8 and 6.1.1.4'
    'Cl' 'Cl' 0.1484 0.1585
                         'International Tables Vol C Tables 4.2.6.8 and 6.1.1.4'
_computing_data_collection     'APEX2 (Bruker, 2006)'
_computing_cell_refinement     'APEX2 (Bruker, 2006) and SAINT (Bruker, 2006)'
_computing_data_reduction     'SAINT (Bruker, 2006)'
_computing_structure_solution     'SHELXS97 (Sheldrick, 2008)'
_computing_structure_refinement
             'SHELXL97 (Sheldrick, 2008) and TITAN2000 (Hunter & Simpson, 1999)'
_computing_molecular_graphics
            'ORTEP-3 (Farrugia, 1997) and Mercury (Macrae <i>et al.</i>,  2006)'
_computing_publication_material
;
SHELXL97 (Sheldrick, 2008), enCIFer (Allen <i>et al.</i>,  2004)
and
PLATON (Spek, 2003)
;
loop_
    _atom_site_type_symbol
    _atom_site_label
    _atom_site_fract_x
    _atom_site_fract_y
    _atom_site_fract_z
    _atom_site_U_iso_or_equiv
    _atom_site_adp_type
    _atom_site_calc_flag
    _atom_site_refinement_flags
    _atom_site_occupancy
    _atom_site_disorder_assembly
    _atom_site_disorder_group
    C C1A 0.44661(12) -0.01256(11) 0.37778(4) 0.01480(19) Uani d . 1 . .
    O O1A 0.33061(9) -0.01825(10) 0.39873(4) 0.0241(2) Uani d . 1 . .
    C C2A 0.46264(12) 0.02718(10) 0.31915(4) 0.01340(18) Uani d . 1 . .
    C C3A 0.36632(12) 0.11223(11) 0.29781(5) 0.0164(2) Uani d . 1 . .
    H H3A 0.2946 0.1434 0.3207 0.020 Uiso calc R 1 . .
    C C4A 0.37391(13) 0.15185(11) 0.24357(5) 0.0172(2) Uani d . 1 . .
    H H4A 0.3095 0.2113 0.2295 0.021 Uiso calc R 1 . .
    C C5A 0.47765(13) 0.10288(10) 0.21016(4) 0.0166(2) Uani d . 1 . .
    Cl Cl1A 0.48931(4) 0.15338(3) 0.142463(11) 0.02479(7) Uani d . 1 . .
    C C6A 0.57279(13) 0.01592(11) 0.22997(4) 0.0175(2) Uani d . 1 . .
    H H6A 0.6418 -0.0180 0.2065 0.021 Uiso calc R 1 . .
    C C7A 0.56516(12) -0.02073(10) 0.28487(4) 0.01525(19) Uani d . 1 . .
    H H7A 0.6306 -0.0791 0.2991 0.018 Uiso calc R 1 . .
    N N1A 0.56370(10) -0.04026(9) 0.40506(4) 0.01410(17) Uani d . 1 . .
    H H1NA 0.6396(18) -0.0282(16) 0.3886(7) 0.021(4) Uiso d . 1 . .
    C C8A 0.57503(12) -0.08292(10) 0.46008(4) 0.01315(18) Uani d . 1 . .
    C C9A 0.47507(12) -0.05885(10) 0.49949(4) 0.01510(19) Uani d . 1 . .
    H H9A 0.3933 -0.0145 0.4899 0.018 Uiso calc R 1 . .
    C C10A 0.49561(12) -0.10044(10) 0.55337(4) 0.0160(2) Uani d . 1 . .
    O O2A 0.39068(10) -0.07027(9) 0.58869(3) 0.02047(17) Uani d . 1 . .
    C C14A 0.39789(14) -0.11940(12) 0.64324(5) 0.0224(2) Uani d . 1 . .
    H H14A 0.3922 -0.2120 0.6421 0.034 Uiso calc R 1 . .
    H H14B 0.3210 -0.0859 0.6650 0.034 Uiso calc R 1 . .
    H H14C 0.4854 -0.0941 0.6601 0.034 Uiso calc R 1 . .
    C C11A 0.61594(13) -0.16314(11) 0.56841(5) 0.0179(2) Uani d . 1 . .
    H H11A 0.6298 -0.1903 0.6052 0.021 Uiso calc R 1 . .
    C C12A 0.71576(13) -0.18529(11) 0.52836(5) 0.0185(2) Uani d . 1 . .
    H H12A 0.7989 -0.2270 0.5383 0.022 Uiso calc R 1 . .
    C C13A 0.69619(12) -0.14772(11) 0.47434(5) 0.0162(2) Uani d . 1 . .
    H H13A 0.7641 -0.1656 0.4473 0.019 Uiso calc R 1 . .
    C C1B -0.05241(12) -0.00261(10) 0.37999(4) 0.01368(19) Uani d . 1 . .
    O O1B -0.16985(9) -0.00419(9) 0.36016(3) 0.01997(17) Uani d . 1 . .
    C C2B -0.02802(12) 0.04716(10) 0.43684(4) 0.01360(18) Uani d . 1 . .
    C C3B 0.07492(12) -0.00094(11) 0.47086(4) 0.01501(19) Uani d . 1 . .
    H H3B 0.1339 -0.0660 0.4577 0.018 Uiso calc R 1 . .
    C C4B 0.09238(13) 0.04536(11) 0.52393(4) 0.0172(2) Uani d . 1 . .
    H H4B 0.1618 0.0118 0.5473 0.021 Uiso calc R 1 . .
    C C5B 0.00613(13) 0.14154(10) 0.54198(4) 0.0171(2) Uani d . 1 . .
    Cl Cl1B 0.02837(4) 0.19996(3) 0.608166(12) 0.02653(7) Uani d . 1 . .
    C C6B -0.09805(13) 0.19097(11) 0.50899(5) 0.0193(2) Uani d . 1 . .
    H H6B -0.1558 0.2570 0.5221 0.023 Uiso calc R 1 . .
    C C7B -0.11618(13) 0.14216(11) 0.45660(5) 0.0174(2) Uani d . 1 . .
    H H7B -0.1886 0.1732 0.4340 0.021 Uiso calc R 1 . .
    N N1B 0.06041(10) -0.04339(9) 0.35250(4) 0.01450(17) Uani d . 1 . .
    H H1NB 0.1425(18) -0.0346(16) 0.3682(7) 0.021(4) Uiso d . 1 . .
    C C8B 0.06282(12) -0.09968(10) 0.29958(4) 0.01377(19) Uani d . 1 . .
    C C9B -0.04236(12) -0.08284(11) 0.26127(4) 0.0157(2) Uani d . 1 . .
    H H9B -0.1206 -0.0327 0.2701 0.019 Uiso calc R 1 . .
    C C10B -0.03149(13) -0.14050(11) 0.20975(4) 0.0163(2) Uani d . 1 . .
    O O2B -0.14035(10) -0.11702(9) 0.17528(4) 0.02185(18) Uani d . 1 . .
    C C14B -0.13097(13) -0.16277(12) 0.12016(4) 0.0205(2) Uani d . 1 . .
    H H14D -0.0436 -0.1350 0.1039 0.031 Uiso calc R 1 . .
    H H14E -0.2080 -0.1292 0.0985 0.031 Uiso calc R 1 . .
    H H14F -0.1349 -0.2554 0.1202 0.031 Uiso calc R 1 . .
    C C11B 0.08319(13) -0.21239(11) 0.19574(5) 0.0193(2) Uani d . 1 . .
    H H11B 0.0899 -0.2509 0.1606 0.023 Uiso calc R 1 . .
    C C12B 0.18814(14) -0.22688(12) 0.23434(5) 0.0204(2) Uani d . 1 . .
    H H12B 0.2675 -0.2751 0.2251 0.024 Uiso calc R 1 . .
    C C13B 0.17912(13) -0.17224(11) 0.28614(5) 0.0175(2) Uani d . 1 . .
    H H13B 0.2510 -0.1839 0.3122 0.021 Uiso calc R 1 . .
loop_
    _atom_site_aniso_label
    _atom_site_aniso_U_11
    _atom_site_aniso_U_22
    _atom_site_aniso_U_33
    _atom_site_aniso_U_12
    _atom_site_aniso_U_13
    _atom_site_aniso_U_23
    C1A 0.0113(5) 0.0201(5) 0.0130(4) -0.0011(4) -0.0008(4) 0.0000(3)
    O1A 0.0102(4) 0.0468(6) 0.0152(4) -0.0008(4) 0.0008(3) 0.0043(4)
    C2A 0.0114(5) 0.0159(4) 0.0129(4) -0.0015(4) -0.0004(4) -0.0008(3)
    C3A 0.0152(5) 0.0199(5) 0.0142(4) 0.0028(4) -0.0003(4) -0.0018(4)
    C4A 0.0194(5) 0.0167(4) 0.0155(4) 0.0020(4) -0.0035(4) -0.0001(4)
    C5A 0.0193(5) 0.0188(4) 0.0116(4) -0.0043(4) -0.0018(4) 0.0007(3)
    Cl1A 0.03200(17) 0.02910(14) 0.01326(10) -0.00233(12) 0.00006(11) 0.00451(9)
    C6A 0.0160(5) 0.0236(5) 0.0129(4) 0.0002(4) 0.0015(4) -0.0023(4)
    C7A 0.0126(5) 0.0188(4) 0.0143(4) 0.0016(4) -0.0010(4) -0.0014(4)
    N1A 0.0097(4) 0.0202(4) 0.0124(4) -0.0002(3) 0.0005(3) 0.0010(3)
    C8A 0.0125(5) 0.0151(4) 0.0118(4) -0.0022(4) -0.0016(4) 0.0005(3)
    C9A 0.0130(5) 0.0179(4) 0.0144(4) 0.0006(4) -0.0009(4) 0.0008(3)
    C10A 0.0164(5) 0.0173(4) 0.0143(4) -0.0004(4) 0.0004(4) 0.0005(3)
    O2A 0.0190(4) 0.0299(4) 0.0125(3) 0.0046(4) 0.0033(3) 0.0028(3)
    C14A 0.0258(6) 0.0283(6) 0.0129(4) -0.0009(5) 0.0033(5) 0.0034(4)
    C11A 0.0192(5) 0.0199(5) 0.0145(4) 0.0013(4) -0.0012(4) 0.0036(4)
    C12A 0.0170(5) 0.0191(5) 0.0194(5) 0.0036(4) -0.0018(4) 0.0036(4)
    C13A 0.0132(5) 0.0182(5) 0.0174(5) 0.0012(4) 0.0012(4) 0.0019(4)
    C1B 0.0103(5) 0.0179(4) 0.0128(4) 0.0003(4) 0.0025(3) 0.0020(3)
    O1B 0.0096(4) 0.0351(5) 0.0152(3) 0.0004(3) 0.0008(3) -0.0002(3)
    C2B 0.0115(5) 0.0172(4) 0.0121(4) -0.0004(4) 0.0022(4) 0.0015(3)
    C3B 0.0129(5) 0.0187(4) 0.0135(4) 0.0023(4) 0.0020(4) -0.0005(4)
    C4B 0.0157(5) 0.0220(5) 0.0138(4) 0.0014(4) 0.0010(4) -0.0009(4)
    C5B 0.0197(6) 0.0184(4) 0.0133(4) -0.0021(4) 0.0040(4) -0.0032(3)
    Cl1B 0.03451(17) 0.02830(14) 0.01679(11) -0.00085(13) 0.00243(12)
                                                                    -0.00894(10)
    C6B 0.0214(6) 0.0177(4) 0.0188(5) 0.0048(4) 0.0065(4) -0.0002(4)
    C7B 0.0160(5) 0.0206(5) 0.0157(5) 0.0037(4) 0.0030(4) 0.0026(4)
    N1B 0.0094(4) 0.0220(4) 0.0121(4) 0.0009(3) -0.0001(3) -0.0009(3)
    C8B 0.0129(5) 0.0172(4) 0.0113(4) -0.0006(4) 0.0017(4) 0.0005(3)
    C9B 0.0134(5) 0.0201(5) 0.0137(4) 0.0022(4) 0.0008(4) -0.0011(4)
    C10B 0.0158(5) 0.0199(5) 0.0133(4) 0.0009(4) -0.0003(4) -0.0008(3)
    O2B 0.0181(4) 0.0333(5) 0.0142(3) 0.0051(4) -0.0031(3) -0.0068(3)
    C14B 0.0219(6) 0.0268(5) 0.0127(4) -0.0008(5) 0.0004(4) -0.0045(4)
    C11B 0.0203(6) 0.0210(5) 0.0165(5) 0.0044(4) 0.0011(4) -0.0033(4)
    C12B 0.0182(6) 0.0234(5) 0.0195(5) 0.0075(5) 0.0008(4) -0.0022(4)
    C13B 0.0147(5) 0.0215(5) 0.0164(5) 0.0044(4) 0.0003(4) -0.0004(4)
_geom_special_details
;
All e.s.d.'s (except the e.s.d. in the dihedral angle between two l.s. planes)
are estimated using the full covariance matrix. The cell e.s.d.'s are taken
into account individually in the estimation of e.s.d.'s in distances, angles
and torsion angles; correlations between e.s.d.'s in cell parameters are only
used when they are defined by crystal symmetry. An approximate (isotropic)
treatment of cell e.s.d.'s is used for estimating e.s.d.'s involving l.s.
planes.
;
loop_
    _geom_bond_atom_site_label_1
    _geom_bond_atom_site_label_2
    _geom_bond_site_symmetry_2
    _geom_bond_distance
    _geom_bond_publ_flag
    C1A O1A . 1.2364(14) ?
    C1A N1A . 1.3475(14) ?
    C1A C2A . 1.4964(14) ?
    C2A C7A . 1.3932(15) ?
    C2A C3A . 1.3963(15) ?
    C3A C4A . 1.3875(15) ?
    C3A H3A . 0.9500 ?
    C4A C5A . 1.3933(17) ?
    C4A H4A . 0.9500 ?
    C5A C6A . 1.3884(17) ?
    C5A Cl1A . 1.7364(10) ?
    C6A C7A . 1.3939(15) ?
    C6A H6A . 0.9500 ?
    C7A H7A . 0.9500 ?
    N1A C8A . 1.4178(13) ?
    N1A H1NA . 0.847(18) ?
    C8A C9A . 1.3874(15) ?
    C8A C13A . 1.4033(16) ?
    C9A C10A . 1.3980(14) ?
    C9A H9A . 0.9500 ?
    C10A O2A . 1.3697(14) ?
    C10A C11A . 1.3908(17) ?
    O2A C14A . 1.4281(14) ?
    C14A H14A . 0.9800 ?
    C14A H14B . 0.9800 ?
    C14A H14C . 0.9800 ?
    C11A C12A . 1.3938(17) ?
    C11A H11A . 0.9500 ?
    C12A C13A . 1.3869(16) ?
    C12A H12A . 0.9500 ?
    C13A H13A . 0.9500 ?
    C1B O1B . 1.2369(14) ?
    C1B N1B . 1.3529(14) ?
    C1B C2B . 1.4997(14) ?
    C2B C3B . 1.3931(15) ?
    C2B C7B . 1.4035(15) ?
    C3B C4B . 1.3920(15) ?
    C3B H3B . 0.9500 ?
    C4B C5B . 1.3876(16) ?
    C4B H4B . 0.9500 ?
    C5B C6B . 1.3921(17) ?
    C5B Cl1B . 1.7394(11) ?
    C6B C7B . 1.3872(16) ?
    C6B H6B . 0.9500 ?
    C7B H7B . 0.9500 ?
    N1B C8B . 1.4194(13) ?
    N1B H1NB . 0.887(18) ?
    C8B C9B . 1.3936(16) ?
    C8B C13B . 1.4023(16) ?
    C9B C10B . 1.3987(14) ?
    C9B H9B . 0.9500 ?
    C10B O2B . 1.3711(14) ?
    C10B C11B . 1.3891(17) ?
    O2B C14B . 1.4295(13) ?
    C14B H14D . 0.9800 ?
    C14B H14E . 0.9800 ?
    C14B H14F . 0.9800 ?
    C11B C12B . 1.3936(17) ?
    C11B H11B . 0.9500 ?
    C12B C13B . 1.3900(16) ?
    C12B H12B . 0.9500 ?
    C13B H13B . 0.9500 ?
loop_
    _geom_angle_atom_site_label_1
    _geom_angle_atom_site_label_2
    _geom_angle_atom_site_label_3
    _geom_angle_site_symmetry_1
    _geom_angle_site_symmetry_3
    _geom_angle
    _geom_angle_publ_flag
    O1A C1A N1A . . 123.52(10) ?
    O1A C1A C2A . . 120.13(10) ?
    N1A C1A C2A . . 116.35(10) ?
    C7A C2A C3A . . 119.22(10) ?
    C7A C2A C1A . . 122.94(10) ?
    C3A C2A C1A . . 117.79(10) ?
    C4A C3A C2A . . 120.86(10) ?
    C4A C3A H3A . . 119.6 ?
    C2A C3A H3A . . 119.6 ?
    C3A C4A C5A . . 118.82(11) ?
    C3A C4A H4A . . 120.6 ?
    C5A C4A H4A . . 120.6 ?
    C6A C5A C4A . . 121.50(10) ?
    C6A C5A Cl1A . . 119.34(9) ?
    C4A C5A Cl1A . . 119.16(9) ?
    C5A C6A C7A . . 118.81(10) ?
    C5A C6A H6A . . 120.6 ?
    C7A C6A H6A . . 120.6 ?
    C2A C7A C6A . . 120.76(10) ?
    C2A C7A H7A . . 119.6 ?
    C6A C7A H7A . . 119.6 ?
    C1A N1A C8A . . 126.89(10) ?
    C1A N1A H1NA . . 117.8(11) ?
    C8A N1A H1NA . . 115.3(11) ?
    C9A C8A C13A . . 120.19(10) ?
    C9A C8A N1A . . 122.76(10) ?
    C13A C8A N1A . . 117.00(10) ?
    C8A C9A C10A . . 119.48(10) ?
    C8A C9A H9A . . 120.3 ?
    C10A C9A H9A . . 120.3 ?
    O2A C10A C11A . . 124.65(10) ?
    O2A C10A C9A . . 114.22(10) ?
    C11A C10A C9A . . 121.10(10) ?
    C10A O2A C14A . . 117.59(9) ?
    O2A C14A H14A . . 109.5 ?
    O2A C14A H14B . . 109.5 ?
    H14A C14A H14B . . 109.5 ?
    O2A C14A H14C . . 109.5 ?
    H14A C14A H14C . . 109.5 ?
    H14B C14A H14C . . 109.5 ?
    C10A C11A C12A . . 118.56(10) ?
    C10A C11A H11A . . 120.7 ?
    C12A C11A H11A . . 120.7 ?
    C13A C12A C11A . . 121.37(11) ?
    C13A C12A H12A . . 119.3 ?
    C11A C12A H12A . . 119.3 ?
    C12A C13A C8A . . 119.27(10) ?
    C12A C13A H13A . . 120.4 ?
    C8A C13A H13A . . 120.4 ?
    O1B C1B N1B . . 123.15(10) ?
    O1B C1B C2B . . 120.68(10) ?
    N1B C1B C2B . . 116.17(10) ?
    C3B C2B C7B . . 119.56(10) ?
    C3B C2B C1B . . 122.27(10) ?
    C7B C2B C1B . . 118.12(10) ?
    C4B C3B C2B . . 120.73(10) ?
    C4B C3B H3B . . 119.6 ?
    C2B C3B H3B . . 119.6 ?
    C5B C4B C3B . . 118.56(11) ?
    C5B C4B H4B . . 120.7 ?
    C3B C4B H4B . . 120.7 ?
    C4B C5B C6B . . 121.96(10) ?
    C4B C5B Cl1B . . 118.60(9) ?
    C6B C5B Cl1B . . 119.43(9) ?
    C7B C6B C5B . . 118.88(10) ?
    C7B C6B H6B . . 120.6 ?
    C5B C6B H6B . . 120.6 ?
    C6B C7B C2B . . 120.27(11) ?
    C6B C7B H7B . . 119.9 ?
    C2B C7B H7B . . 119.9 ?
    C1B N1B C8B . . 126.59(10) ?
    C1B N1B H1NB . . 118.6(11) ?
    C8B N1B H1NB . . 114.8(11) ?
    C9B C8B C13B . . 120.13(10) ?
    C9B C8B N1B . . 122.83(10) ?
    C13B C8B N1B . . 117.02(10) ?
    C8B C9B C10B . . 119.33(10) ?
    C8B C9B H9B . . 120.3 ?
    C10B C9B H9B . . 120.3 ?
    O2B C10B C11B . . 124.39(10) ?
    O2B C10B C9B . . 114.35(10) ?
    C11B C10B C9B . . 121.25(11) ?
    C10B O2B C14B . . 117.69(9) ?
    O2B C14B H14D . . 109.5 ?
    O2B C14B H14E . . 109.5 ?
    H14D C14B H14E . . 109.5 ?
    O2B C14B H14F . . 109.5 ?
    H14D C14B H14F . . 109.5 ?
    H14E C14B H14F . . 109.5 ?
    C10B C11B C12B . . 118.61(10) ?
    C10B C11B H11B . . 120.7 ?
    C12B C11B H11B . . 120.7 ?
    C13B C12B C11B . . 121.37(11) ?
    C13B C12B H12B . . 119.3 ?
    C11B C12B H12B . . 119.3 ?
    C12B C13B C8B . . 119.31(11) ?
    C12B C13B H13B . . 120.3 ?
    C8B C13B H13B . . 120.3 ?
loop_
    _geom_torsion_atom_site_label_1
    _geom_torsion_atom_site_label_2
    _geom_torsion_atom_site_label_3
    _geom_torsion_atom_site_label_4
    _geom_torsion_site_symmetry_1
    _geom_torsion_site_symmetry_2
    _geom_torsion_site_symmetry_3
    _geom_torsion_site_symmetry_4
    _geom_torsion
    _geom_torsion_publ_flag
    O1A C1A C2A C7A . . . . -146.54(12) ?
    N1A C1A C2A C7A . . . . 33.66(15) ?
    O1A C1A C2A C3A . . . . 30.77(16) ?
    N1A C1A C2A C3A . . . . -149.03(11) ?
    C7A C2A C3A C4A . . . . -1.76(17) ?
    C1A C2A C3A C4A . . . . -179.17(10) ?
    C2A C3A C4A C5A . . . . 1.56(17) ?
    C3A C4A C5A C6A . . . . -0.02(17) ?
    C3A C4A C5A Cl1A . . . . -179.20(9) ?
    C4A C5A C6A C7A . . . . -1.29(17) ?
    Cl1A C5A C6A C7A . . . . 177.90(9) ?
    C3A C2A C7A C6A . . . . 0.41(16) ?
    C1A C2A C7A C6A . . . . 177.69(10) ?
    C5A C6A C7A C2A . . . . 1.08(17) ?
    O1A C1A N1A C8A . . . . 1.95(19) ?
    C2A C1A N1A C8A . . . . -178.25(10) ?
    C1A N1A C8A C9A . . . . -24.49(17) ?
    C1A N1A C8A C13A . . . . 157.99(11) ?
    C13A C8A C9A C10A . . . . -0.46(16) ?
    N1A C8A C9A C10A . . . . -177.90(10) ?
    C8A C9A C10A O2A . . . . 179.44(10) ?
    C8A C9A C10A C11A . . . . 1.42(17) ?
    C11A C10A O2A C14A . . . . -7.68(17) ?
    C9A C10A O2A C14A . . . . 174.37(10) ?
    O2A C10A C11A C12A . . . . -178.57(11) ?
    C9A C10A C11A C12A . . . . -0.76(17) ?
    C10A C11A C12A C13A . . . . -0.87(18) ?
    C11A C12A C13A C8A . . . . 1.81(18) ?
    C9A C8A C13A C12A . . . . -1.13(17) ?
    N1A C8A C13A C12A . . . . 176.46(10) ?
    O1B C1B C2B C3B . . . . 147.65(12) ?
    N1B C1B C2B C3B . . . . -32.96(15) ?
    O1B C1B C2B C7B . . . . -29.90(15) ?
    N1B C1B C2B C7B . . . . 149.49(10) ?
    C7B C2B C3B C4B . . . . -0.84(17) ?
    C1B C2B C3B C4B . . . . -178.36(10) ?
    C2B C3B C4B C5B . . . . -0.79(17) ?
    C3B C4B C5B C6B . . . . 1.13(17) ?
    C3B C4B C5B Cl1B . . . . -179.70(9) ?
    C4B C5B C6B C7B . . . . 0.20(18) ?
    Cl1B C5B C6B C7B . . . . -178.97(9) ?
    C5B C6B C7B C2B . . . . -1.86(17) ?
    C3B C2B C7B C6B . . . . 2.19(16) ?
    C1B C2B C7B C6B . . . . 179.81(10) ?
    O1B C1B N1B C8B . . . . -3.85(18) ?
    C2B C1B N1B C8B . . . . 176.77(10) ?
    C1B N1B C8B C9B . . . . 22.32(17) ?
    C1B N1B C8B C13B . . . . -159.27(11) ?
    C13B C8B C9B C10B . . . . 0.94(17) ?
    N1B C8B C9B C10B . . . . 179.31(10) ?
    C8B C9B C10B O2B . . . . -179.68(10) ?
    C8B C9B C10B C11B . . . . -1.12(17) ?
    C11B C10B O2B C14B . . . . -4.22(17) ?
    C9B C10B O2B C14B . . . . 174.29(10) ?
    O2B C10B C11B C12B . . . . 178.73(12) ?
    C9B C10B C11B C12B . . . . 0.32(18) ?
    C10B C11B C12B C13B . . . . 0.67(19) ?
    C11B C12B C13B C8B . . . . -0.83(18) ?
    C9B C8B C13B C12B . . . . 0.01(17) ?
    N1B C8B C13B C12B . . . . -178.44(11) ?
loop_
    _geom_hbond_atom_site_label_D
    _geom_hbond_atom_site_label_H
    _geom_hbond_atom_site_label_A
    _geom_hbond_site_symmetry_A
    _geom_hbond_distance_DH
    _geom_hbond_distance_HA
    _geom_hbond_distance_DA
    _geom_hbond_angle_DHA
    N1B H1NB O1A . 0.887(18) 1.977(18) 2.8638(13) 176.4(15)
    C3B H3B O1A . 0.95 2.44 3.0436(14) 121
    C4B H4B O2A . 0.95 2.59 3.5134(15) 165
    N1A H1NA O1B 1_655 0.847(18) 1.989(18) 2.8309(13) 172.0(16)
    C6A H6A O2B 1_655 0.95 2.48 3.3885(15) 161
    C7A H7A O1B 1_655 0.95 2.57 3.1611(14) 121
