# Supplementary material for: 4-Chloro-N-(3-methoxy­phen­yl)­benz­amide
Source: Acta Crystallogr Sect E Struct Rep Online. 2008 Sep 20;64(Pt 10):o1976. doi: 10.1107/S1600536808029899 (PMC2959436; doi:10.1107/S1600536808029899)
Supplement: Supplementary file 2 [file e-64-o1976-Isup2.hkl]

# 
# h,k,l, Fc-squared, Fo-squared, sigma(Fo-squared) and status flag 
# 
data_I
_shelx_title ' RA37 in P2(1)2(1)2(1)' 
_shelx_refln_list_code          4 
_shelx_F_calc_maximum      312.73 
_exptl_crystal_F_000      1088.00 
_reflns_d_resolution_high  0.6447 
 
loop_ 
 _symmetry_equiv_pos_as_xyz 
 'x, y, z' 
 '-x+1/2, -y, z+1/2' 
 '-x, y+1/2, -z+1/2' 
 'x+1/2, -y+1/2, -z' 
 
_cell_length_a     9.6952 
_cell_length_b    10.5671 
_cell_length_c    24.3512 
_cell_angle_alpha  90.000 
_cell_angle_beta   90.000 
_cell_angle_gamma  90.000 
 
_shelx_F_squared_multiplier     1.000 
 
loop_ 
 _refln_index_h 
 _refln_index_k 
 _refln_index_l 
 _refln_F_squared_calc 
 _refln_F_squared_meas 
 _refln_F_squared_sigma 
 _refln_observed_status 
   2   0   0    97797.96    91514.81   2041.30 o 
   4   0   0      137.10      159.00      3.79 o 
   6   0   0     1151.07     1242.73     24.06 o 
   8   0   0      124.03      118.20      6.62 o 
  10   0   0        5.72       -1.42      4.89 o 
   1   1   0        5.06        4.26      1.48 o 
   2   1   0     5877.57     6221.76    110.95 o 
   3   1   0     1066.92     1000.03      9.87 o 
   4   1   0      881.19      878.02      8.31 o 
   5   1   0      171.84      144.61      3.73 o 
   6   1   0        1.69        1.62      1.15 o 
   7   1   0       47.83       36.63      2.37 o 
   8   1   0     1147.44     1205.13     17.73 o 
   9   1   0      133.04      132.96      5.61 o 
  10   1   0      351.36      358.48     11.45 o 
  11   1   0      279.24      307.32     12.48 o 
  12   1   0        3.10       -6.34      6.34 o 
  13   1   0      386.75      374.63     31.71 o 
   0   2   0    18111.08    19264.84    327.82 o 
   1   2   0        3.09        1.91      0.61 o 
   2   2   0     9676.74    10202.82     84.89 o 
   3   2   0       10.17       10.35      0.69 o 
   4   2   0     1377.70     1231.69     13.40 o 
   5   2   0      788.03      736.97      9.46 o 
   6   2   0     1137.14     1234.69     16.96 o 
   7   2   0      978.79     1031.11     15.21 o 
   8   2   0     2880.32     2975.29     37.68 o 
   9   2   0      592.11      592.10     13.21 o 
  10   2   0     1652.13     1688.35     31.30 o 
  11   2   0      453.35      423.11     23.25 o 
  12   2   0       83.55       87.61     12.62 o 
  13   2   0       18.57       -1.17     10.44 o 
  14   2   0       21.35       19.32     13.66 o 
   1   3   0      854.15      841.72      9.30 o 
   2   3   0      553.25      603.88      8.06 o 
   3   3   0      227.55      203.16      3.71 o 
   4   3   0     1749.65     1904.08     19.62 o 
   5   3   0     1271.90     1155.17     13.66 o 
   6   3   0     1116.33     1111.03     14.48 o 
   7   3   0     1902.51     1845.90     24.43 o 
   8   3   0      410.21      402.30      9.16 o 
   9   3   0      190.76      187.22      7.50 o 
  10   3   0       22.80       31.53      4.27 o 
  11   3   0       15.57        4.07      7.16 o 
  12   3   0      250.04      259.42     19.42 o 
  13   3   0      137.14      113.46     21.27 o 
  14   3   0       89.73       73.85     20.29 o 
   0   4   0      631.70      697.00     10.40 o 
   1   4   0      824.46      821.15     10.22 o 
   2   4   0      452.00      457.25      8.82 o 
   3   4   0      207.98      196.91      4.08 o 
   4   4   0      109.28       99.67      2.84 o 
   5   4   0       24.47       23.34      2.07 o 
   6   4   0     1459.57     1445.54     20.66 o 
   7   4   0      135.70      142.15      4.78 o 
   8   4   0     6589.72     6585.78     90.26 o 
   9   4   0       24.78       25.01      3.70 o 
  10   4   0     1020.98      975.76     19.93 o 
  11   4   0      632.48      642.68     23.49 o 
  12   4   0      213.68      230.53     23.46 o 
  13   4   0      121.37      110.44     21.76 o 
   1   5   0       31.51       27.87      1.77 o 
   2   5   0      707.35      802.51     11.32 o 
   3   5   0       12.83        6.76      2.29 o 
   4   5   0      970.96     1059.76     15.45 o 
   5   5   0      309.72      271.56      6.05 o 
   6   5   0      423.89      414.99      8.46 o 
   7   5   0     1235.30     1222.85     20.97 o 
   8   5   0      145.32      133.64      6.24 o 
   9   5   0      102.97      107.90      9.39 o 
  10   5   0      262.04      320.64     10.38 o 
  11   5   0        0.32       -1.64      4.39 o 
  12   5   0      632.96      685.86     27.90 o 
  13   5   0       57.02       43.61     16.49 o 
   0   6   0    10092.21    10666.34    159.87 o 
   1   6   0     6620.24     6667.90     78.74 o 
   2   6   0      127.66      129.12      3.38 o 
   3   6   0     1048.55     1011.80     18.28 o 
   4   6   0       54.56       51.84      3.42 o 
   5   6   0      183.00      175.88      4.68 o 
   6   6   0      475.72      483.44     10.64 o 
   7   6   0      474.93      443.25     10.69 o 
   8   6   0       24.12       25.58      3.88 o 
   9   6   0        0.30       -0.50      2.83 o 
  10   6   0        4.31        9.14      4.88 o 
  11   6   0      282.68      286.69     13.80 o 
  12   6   0        1.60       -1.39      6.57 o 
  13   6   0        0.28        7.84      9.20 o 
   1   7   0      996.19     1042.15     14.48 o 
   2   7   0      240.46      290.49      6.31 o 
   3   7   0      421.33      437.88     10.45 o 
   4   7   0       10.56        9.69      2.35 o 
   5   7   0        1.80       -1.67      2.11 o 
   6   7   0       23.51       32.51      3.35 o 
   7   7   0       55.30       57.07      4.94 o 
   8   7   0       51.25       44.65      4.46 o 
   9   7   0        1.79        3.46      6.49 o 
  10   7   0       40.96       36.67      6.35 o 
  11   7   0       79.70       58.47      9.78 o 
  12   7   0        0.10       -1.80      6.65 o 
   0   8   0       72.30       93.09      4.21 o 
   1   8   0      268.37      226.10      5.87 o 
   2   8   0      102.32      100.37      3.74 o 
   3   8   0     1391.07     1322.75     23.44 o 
   4   8   0      279.03      288.73      8.54 o 
   5   8   0      404.18      363.15      8.47 o 
   6   8   0      169.67      165.31      6.08 o 
   7   8   0      689.00      676.53     14.54 o 
   8   8   0       32.13       32.68      4.51 o 
   9   8   0      161.81      170.24     10.50 o 
  10   8   0      115.92      130.25     12.40 o 
  11   8   0        6.28        1.95      6.99 o 
  12   8   0       45.91       17.18     10.37 o 
   1   9   0       88.39       88.84      4.05 o 
   2   9   0       23.87       28.44      2.57 o 
   3   9   0       70.43       72.36      3.64 o 
   4   9   0      295.13      292.34      9.73 o 
   5   9   0       59.56       56.65      4.16 o 
   6   9   0      251.87      251.02      8.18 o 
   7   9   0       15.70       18.26      4.52 o 
   8   9   0      511.01      517.94     22.56 o 
   9   9   0        4.26        0.27      5.88 o 
  10   9   0      531.46      576.17     25.20 o 
  11   9   0       42.96       29.85     10.17 o 
   0  10   0       41.31       49.33      6.94 o 
   1  10   0       65.36       76.74      4.70 o 
   2  10   0        5.65        9.56      2.12 o 
   3  10   0       65.23       61.70      3.71 o 
   4  10   0        9.12        4.79      2.35 o 
   5  10   0       56.78       62.08      4.04 o 
   6  10   0      193.62      188.14      7.02 o 
   7  10   0       34.22       23.54      4.05 o 
   8  10   0      495.31      545.57     15.94 o 
   9  10   0       38.95       31.18      7.02 o 
  10  10   0      228.32      252.74     24.68 o 
   1  11   0       72.02       68.24      4.36 o 
   2  11   0       77.25       82.11      4.36 o 
   3  11   0       22.88       21.42      3.16 o 
   4  11   0       58.73       44.61      5.17 o 
   5  11   0        0.13       -0.16      2.30 o 
   6  11   0       11.22       16.21      3.37 o 
   7  11   0       89.85       95.42      7.41 o 
   8  11   0       61.26       52.34      9.04 o 
   9  11   0       92.57       99.24     11.35 o 
  10  11   0        1.12       18.83     13.76 o 
   0  12   0        6.65       15.41      6.19 o 
   1  12   0       87.62       87.13      5.14 o 
   2  12   0       85.65       81.49      4.68 o 
   3  12   0      103.11      107.42      5.83 o 
   4  12   0       34.14       37.94      4.42 o 
   5  12   0      149.75      131.37      7.63 o 
   6  12   0        8.32        9.51      6.06 o 
   7  12   0        0.65       -5.74      5.74 o 
   8  12   0       12.68       16.17      9.63 o 
   9  12   0        9.91        6.54     12.78 o 
   1  13   0       12.68       15.39      3.29 o 
   2  13   0       26.67       34.01      3.86 o 
   3  13   0      128.81      126.97      6.30 o 
   4  13   0       93.91      102.63      6.33 o 
   5  13   0       57.34       41.53      6.57 o 
   6  13   0       88.38       89.23     11.15 o 
   7  13   0       52.52       37.15      9.21 o 
   8  13   0       51.85       85.71     21.02 o 
   0  14   0      117.70      113.25     10.69 o 
   1  14   0      749.54      748.30     15.25 o 
   2  14   0       70.81       84.62      6.53 o 
   3  14   0      260.38      264.67     10.11 o 
   4  14   0       20.54       16.89      6.10 o 
   5  14   0      173.28      143.56     10.41 o 
   6  14   0       12.84       14.42      6.03 o 
   7  14   0       20.13       16.68     13.95 o 
   1  15   0       19.07       14.60      4.23 o 
   2  15   0        9.64       13.31      4.57 o 
   3  15   0       12.34       11.05      5.12 o 
   4  15   0        0.32       -5.35      5.35 o 
   5  15   0        2.58        0.54      8.40 o 
   0  16   0      115.87      135.22     16.39 o 
   1  16   0       40.44       46.92      7.09 o 
   2   0   1      395.54      341.61      3.78 o 
   3   0   1    12502.37    12365.86     81.56 o 
   4   0   1     1224.82     1309.80     11.39 o 
   5   0   1     1709.73     1581.49     18.11 o 
   6   0   1     1387.89     1475.36     19.63 o 
   7   0   1      463.35      429.00      8.09 o 
   8   0   1       21.83       14.71      2.47 o 
   9   0   1      198.08      203.66      6.33 o 
  10   0   1       11.80        9.59      3.55 o 
  11   0   1        1.53       -0.76      4.07 o 
  12   0   1      167.07      150.84     14.58 o 
 -13   1   1       52.26       53.66     16.00 o 
 -12   1   1      276.93      291.12     27.02 o 
 -11   1   1      165.32      170.26      8.69 o 
 -10   1   1     1756.63     1758.55     32.52 o 
  -9   1   1      800.87      802.96     17.49 o 
  -8   1   1     3458.11     3450.45     45.99 o 
  -7   1   1      198.02      196.88      5.30 o 
  -6   1   1       93.19       71.26      2.77 o 
  -5   1   1      625.72      564.95      7.85 o 
  -4   1   1     1525.30     1620.18     15.15 o 
  -3   1   1     3668.09     3666.97     28.05 o 
  -2   1   1     2278.70     2292.06     21.56 o 
  -1   1   1       18.74       17.49      1.01 o 
   1   1   1       17.69       18.50      1.83 o 
   2   1   1     2278.43     2301.08     19.39 o 
   3   1   1     3657.04     3661.79     26.02 o 
   4   1   1     1524.60     1631.45     14.61 o 
   5   1   1      628.65      564.22      7.47 o 
   6   1   1       93.71       76.68      2.83 o 
   7   1   1      199.40      210.59      4.80 o 
   8   1   1     3464.54     3425.54     40.33 o 
   9   1   1      798.97      810.72     13.66 o 
  10   1   1     1760.44     1802.33     32.31 o 
  11   1   1      164.85      132.64     14.34 o 
  12   1   1      278.48      251.14     18.54 o 
 -14   2   1        9.68       -8.29     10.73 o 
 -13   2   1      102.94      143.61     22.73 o 
 -12   2   1      359.41      376.87     30.34 o 
 -11   2   1      128.57      133.07      7.98 o 
 -10   2   1     1821.65     1901.49     34.34 o 
  -9   2   1      559.06      539.84     12.63 o 
  -8   2   1     4674.85     4697.87     61.11 o 
  -7   2   1      730.11      740.09     11.93 o 
  -6   2   1     1292.31     1209.17     17.99 o 
  -5   2   1      972.81      931.70     11.46 o 
  -4   2   1      801.45      927.98     10.43 o 
  -3   2   1     3539.80     3384.19     28.85 o 
  -2   2   1      695.22      740.70      7.19 o 
  -1   2   1      191.14      195.83      3.57 o 
   0   2   1      639.26      639.80     14.61 o 
   1   2   1      187.76      188.21      3.85 o 
   2   2   1      697.86      742.66      7.96 o 
   3   2   1     3526.35     3408.82     27.63 o 
   4   2   1      795.83      928.37      9.61 o 
   5   2   1      975.30      945.08     11.65 o 
   6   2   1     1295.00     1252.07     16.01 o 
   7   2   1      729.61      751.46     11.93 o 
   8   2   1     4673.02     4747.09     57.14 o 
   9   2   1      557.77      571.53     12.34 o 
  10   2   1     1822.17     1880.18     43.77 o 
  11   2   1      128.53      139.01     16.12 o 
  12   2   1      361.27      379.03     22.19 o 
  13   2   1      103.06      118.91     44.49 o 
  14   2   1        9.86        4.98     12.29 o 
 -14   3   1        9.16       22.24     15.90 o 
 -13   3   1       29.30       50.73     16.59 o 
 -12   3   1       92.68       87.62     12.59 o 
 -11   3   1      374.80      377.45     19.88 o 
 -10   3   1     1154.86     1189.01     24.60 o 
  -9   3   1      421.98      409.39      9.81 o 
  -8   3   1      168.01      157.61      5.86 o 
  -7   3   1      967.97      932.65     15.29 o 
  -6   3   1       59.95       35.05      2.37 o 
  -5   3   1     1002.94      915.51     11.23 o 
  -4   3   1     3266.88     3442.42     35.85 o 
  -3   3   1     8978.04     8867.86     89.35 o 
  -2   3   1     6473.97     6501.37     62.76 o 
  -1   3   1     7096.23     7096.08     90.60 o 
   0   3   1    13476.33    13859.72    124.41 o 
   1   3   1     7132.37     7183.39     72.40 o 
   2   3   1     6472.65     6369.53     72.21 o 
   3   3   1     8992.58     8983.33     95.32 o 
   4   3   1     3258.64     3439.81     37.87 o 
   5   3   1     1000.72      910.47     11.86 o 
   6   3   1       59.70       41.99      2.49 o 
   7   3   1      967.36      923.58     15.04 o 
   8   3   1      165.33      156.45      5.66 o 
   9   3   1      423.72      413.66      9.65 o 
  10   3   1     1155.19     1199.48     24.07 o 
  11   3   1      375.01      397.31     21.49 o 
  12   3   1       93.66       80.49     12.51 o 
  13   3   1       29.33       39.73     10.79 o 
  14   3   1        9.29       16.49     13.46 o 
 -13   4   1       19.67       19.32     13.07 o 
 -12   4   1       15.24        5.45      7.69 o 
 -11   4   1      660.28      677.19     20.75 o 
 -10   4   1       98.79      104.75      8.52 o 
  -9   4   1      768.75      781.45     16.25 o 
  -8   4   1      648.10      656.57     13.88 o 
  -7   4   1     1155.39     1178.79     16.79 o 
  -6   4   1      688.26      701.46     10.73 o 
  -5   4   1      978.43      862.38     12.36 o 
  -4   4   1      702.01      725.43     10.82 o 
  -3   4   1       36.91       47.52      2.04 o 
  -2   4   1      933.46      989.45     15.11 o 
  -1   4   1     1336.85     1409.32     14.42 o 
   0   4   1        1.71        7.77      0.67 o 
   1   4   1     1331.67     1379.35     18.23 o 
   2   4   1      934.08     1007.75     13.33 o 
   3   4   1       37.83       54.02      2.44 o 
   4   4   1      702.76      729.75     11.28 o 
   5   4   1      979.73      876.29     12.37 o 
   6   4   1      687.03      692.56     10.50 o 
   7   4   1     1154.80     1179.20     18.76 o 
   8   4   1      645.94      660.41     13.83 o 
   9   4   1      768.24      815.42     20.39 o 
  10   4   1       98.79      104.79      6.88 o 
  11   4   1      659.20      653.48     24.68 o 
  12   4   1       14.89       11.48     11.95 o 
  13   4   1       19.58       17.06      9.58 o 
 -13   5   1       10.13       -0.10     12.19 o 
 -12   5   1       37.55       36.82     10.24 o 
 -11   5   1      143.60      148.06      9.21 o 
 -10   5   1      337.17      350.88     10.99 o 
  -9   5   1      173.43      179.39      7.60 o 
  -8   5   1      173.81      171.73      6.94 o 
  -7   5   1      112.78      123.78      6.98 o 
  -6   5   1      338.63      327.20      7.22 o 
  -5   5   1        4.90        3.18      1.48 o 
  -4   5   1      873.12      841.87     15.31 o 
  -3   5   1      847.30      899.16     14.21 o 
  -2   5   1      175.93      201.34      4.59 o 
  -1   5   1     5161.48     5215.63     58.42 o 
   0   5   1      562.82      582.25      6.76 o 
   1   5   1     5167.81     5274.95     63.14 o 
   2   5   1      175.07      212.67      4.88 o 
   3   5   1      850.20      888.33     16.51 o 
   4   5   1      876.40      842.13     12.74 o 
   5   5   1        4.81        5.95      1.52 o 
   6   5   1      338.48      316.10      7.94 o 
   7   5   1      112.71      118.77      6.95 o 
   8   5   1      173.22      168.38      6.86 o 
   9   5   1      173.25      188.37      8.46 o 
  10   5   1      338.74      356.11     17.73 o 
  11   5   1      142.50      151.06     10.49 o 
  12   5   1       37.24       24.25      7.78 o 
  13   5   1        9.86       -6.19      8.22 o 
 -13   6   1        8.99       15.64     10.45 o 
 -12   6   1      188.28      189.38     24.05 o 
 -11   6   1        5.57        3.52      6.69 o 
 -10   6   1      599.37      610.99     16.90 o 
  -9   6   1       30.80       23.65      3.89 o 
  -8   6   1        5.38        8.50      2.86 o 
  -7   6   1        7.12       10.04      3.22 o 
  -6   6   1       42.41       44.70      3.68 o 
  -5   6   1      279.42      273.91      6.13 o 
  -4   6   1       17.96       12.87      2.55 o 
  -3   6   1     1891.73     1939.04     31.19 o 
  -2   6   1      989.00      969.05     12.61 o 
  -1   6   1     3037.25     3201.62     33.53 o 
   0   6   1     4331.68     4327.09     50.10 o 
   1   6   1     3036.41     3185.61     39.38 o 
   2   6   1      990.00      955.32     15.85 o 
   3   6   1     1891.39     1938.26     23.29 o 
   4   6   1       17.83       17.64      2.34 o 
   5   6   1      276.96      270.32      5.92 o 
   6   6   1       42.81       51.22      4.81 o 
   7   6   1        6.47        9.56      2.77 o 
   8   6   1        5.61        6.09      2.82 o 
   9   6   1       30.47       28.79      4.25 o 
  10   6   1      599.54      639.41     19.08 o 
  11   6   1        5.35        9.70      5.44 o 
  12   6   1      187.89      200.17     15.76 o 
  13   6   1        9.19        8.31      9.94 o 
 -12   7   1       18.26        3.61      8.49 o 
 -11   7   1      170.29      189.98     14.78 o 
 -10   7   1      115.71      106.08     12.45 o 
  -9   7   1      183.62      194.12      8.27 o 
  -8   7   1      152.77      157.33      7.10 o 
  -7   7   1       47.92       49.74      4.77 o 
  -6   7   1       76.85       66.49      4.36 o 
  -5   7   1       46.53       44.76      4.00 o 
  -4   7   1       71.41       69.20      3.56 o 
  -3   7   1      290.39      318.15      6.50 o 
  -2   7   1     2375.94     2579.26     32.67 o 
  -1   7   1      733.49      802.36     10.90 o 
   0   7   1       54.57       46.38      2.33 o 
   1   7   1      732.79      785.82     13.93 o 
   2   7   1     2373.47     2558.55     35.11 o 
   3   7   1      289.86      316.07      6.93 o 
   4   7   1       71.27       67.51      3.46 o 
   5   7   1       46.38       42.64      4.07 o 
   6   7   1       76.93       65.32      4.39 o 
   7   7   1       48.07       58.72      4.75 o 
   8   7   1      152.72      157.56      7.65 o 
   9   7   1      184.23      185.43     10.57 o 
  10   7   1      115.70      102.91      9.07 o 
  11   7   1      170.76      195.70     34.40 o 
  12   7   1       18.39       11.61      7.46 o 
 -12   8   1       84.57       50.03     19.32 o 
 -11   8   1        2.97        9.32      8.80 o 
 -10   8   1       57.57       49.87     11.41 o 
  -9   8   1      214.28      244.61     19.02 o 
  -8   8   1       92.12       94.71      6.08 o 
  -7   8   1      244.16      262.18      9.25 o 
  -6   8   1      118.62      127.70      5.97 o 
  -5   8   1       80.45       75.16      4.17 o 
  -4   8   1      221.96      218.95      6.45 o 
  -3   8   1       84.97       87.09      3.80 o 
  -2   8   1      900.62      889.81     13.40 o 
  -1   8   1        0.07        0.71      1.47 o 
   0   8   1      428.03      464.37      7.16 o 
   1   8   1        0.08        0.77      1.51 o 
   2   8   1      904.33      914.09     16.22 o 
   3   8   1       84.48       86.32      3.25 o 
   4   8   1      220.47      218.43      6.38 o 
   5   8   1       80.79       74.02      4.31 o 
   6   8   1      120.54      136.07      5.92 o 
   7   8   1      244.59      241.21      8.98 o 
   8   8   1       91.78       93.57      7.91 o 
   9   8   1      214.37      231.54     13.20 o 
  10   8   1       56.76       55.07      7.47 o 
  11   8   1        3.11        3.13      7.18 o 
  12   8   1       84.40       59.14     13.32 o 
 -11   9   1       98.46       82.87     16.93 o 
 -10   9   1       27.24       12.87      8.60 o 
  -9   9   1      177.12      194.94     14.14 o 
  -8   9   1      410.60      378.54     22.24 o 
  -7   9   1      265.26      268.30      8.96 o 
  -6   9   1       43.12       52.00      4.24 o 
  -5   9   1      153.49      162.74      5.29 o 
  -4   9   1      197.48      184.88      5.35 o 
  -3   9   1      222.98      237.43      7.45 o 
  -2   9   1      117.48      108.68      5.45 o 
  -1   9   1       78.52       85.08      5.04 o 
   0   9   1      100.32       81.23      3.87 o 
   1   9   1       78.96       95.00      5.45 o 
   2   9   1      118.15      104.86      4.55 o 
   3   9   1      222.67      233.80      8.39 o 
   4   9   1      194.92      199.05      6.08 o 
   5   9   1      153.37      158.95      6.26 o 
   6   9   1       43.80       48.22      4.20 o 
   7   9   1      264.04      258.47      8.79 o 
   8   9   1      411.68      401.65     13.01 o 
   9   9   1      176.74      161.11      9.47 o 
  10   9   1       27.02       28.22      8.39 o 
  11   9   1       97.90      108.33     12.71 o 
 -10  10   1      130.32      125.31     12.76 o 
  -9  10   1       21.61       17.01      7.40 o 
  -8  10   1       57.69       44.93      7.04 o 
  -7  10   1        6.38        5.23      3.41 o 
  -6  10   1       44.51       41.73      3.76 o 
  -5  10   1        2.13        1.74      2.27 o 
  -4  10   1       39.50       38.52      3.25 o 
  -3  10   1       22.47       22.61      4.35 o 
  -2  10   1      119.71      123.91      4.67 o 
  -1  10   1       12.41       19.41      2.62 o 
   0  10   1      101.61       97.16      5.84 o 
   1  10   1       12.31       16.59      2.47 o 
   2  10   1      119.27      120.52      5.10 o 
   3  10   1       22.69       22.90      2.68 o 
   4  10   1       39.74       38.15      3.24 o 
   5  10   1        2.18        2.50      2.89 o 
   6  10   1       44.68       45.72      4.47 o 
   7  10   1        6.59        3.13      3.76 o 
   8  10   1       58.13       66.70      7.21 o 
   9  10   1       21.76       28.77      6.61 o 
  10  10   1      130.36      141.08     18.08 o 
 -10  11   1       60.00       71.02     19.12 o 
  -9  11   1      253.01      274.89     17.23 o 
  -8  11   1       63.08       58.75      9.13 o 
  -7  11   1      111.26      122.19     11.12 o 
  -6  11   1      115.29      109.34      7.05 o 
  -5  11   1      188.33      199.66      7.19 o 
  -4  11   1       75.02       79.16      4.81 o 
  -3  11   1      107.26      119.83      5.21 o 
  -2  11   1      292.66      293.45      7.83 o 
  -1  11   1       26.68       30.10      3.20 o 
   0  11   1      554.04      550.10     11.85 o 
   1  11   1       26.86       33.41      3.88 o 
   2  11   1      291.57      301.12      7.57 o 
   3  11   1      107.70      118.99      5.16 o 
   4  11   1       74.93       74.71      4.44 o 
   5  11   1      188.50      194.51      6.69 o 
   6  11   1      113.99      107.88      6.42 o 
   7  11   1      112.58      132.40      8.44 o 
   8  11   1       63.09       72.51      8.31 o 
   9  11   1      255.10      257.27     14.24 o 
  10  11   1       60.18       77.66     19.12 o 
  -9  12   1      221.41      189.63     18.13 o 
  -8  12   1       63.98       69.24     11.49 o 
  -7  12   1       18.95       21.26      9.66 o 
  -6  12   1       73.71       77.43      9.77 o 
  -5  12   1       96.06      105.45     10.70 o 
  -4  12   1       10.16        6.08      2.86 o 
  -3  12   1       30.29       31.18      3.63 o 
  -2  12   1       59.77       65.10      4.30 o 
  -1  12   1       14.82       16.33      3.13 o 
   0  12   1      120.57      111.72      5.61 o 
   1  12   1       14.75       12.09      2.95 o 
   2  12   1       60.56       68.60      4.40 o 
   3  12   1       30.48       26.75      3.62 o 
   4  12   1        9.69        2.89      2.96 o 
   5  12   1       95.53      103.48      5.92 o 
   6  12   1       72.57       64.97     21.32 o 
   7  12   1       18.77       21.84      7.88 o 
   8  12   1       63.44       62.60     12.69 o 
   9  12   1      221.56      174.24     27.41 o 
  -8  13   1        0.95      -11.02     11.02 o 
  -7  13   1       27.91       23.46      9.60 o 
  -6  13   1        2.35        1.53      6.63 o 
  -5  13   1      111.40      118.70      7.85 o 
  -4  13   1      114.13      110.51      6.89 o 
  -3  13   1       37.34       32.12      4.14 o 
  -2  13   1      168.31      163.58     10.00 o 
  -1  13   1        6.84        4.08      2.74 o 
   0  13   1      496.11      485.47     12.66 o 
   1  13   1        6.81        6.78      3.06 o 
   2  13   1      168.77      174.02      9.07 o 
   3  13   1       37.39       32.41      4.26 o 
   4  13   1      114.74      103.35      6.52 o 
   5  13   1      111.57      103.99      8.84 o 
   6  13   1        2.40       11.30      7.84 o 
   7  13   1       28.01       25.37      8.45 o 
   8  13   1        0.96        4.78     12.59 o 
  -7  14   1       43.96       31.61     15.41 o 
  -6  14   1       38.66       35.33      7.37 o 
  -5  14   1       15.84       19.00      5.98 o 
  -4  14   1       80.02       85.45      7.26 o 
  -3  14   1       15.56        9.64      3.76 o 
  -2  14   1      198.05      201.41      8.46 o 
  -1  14   1        6.64       15.86      3.49 o 
   0  14   1       26.04       38.02      4.63 o 
   1  14   1        6.52       13.98      3.55 o 
   2  14   1      199.31      197.63      7.67 o 
   3  14   1       15.24       11.23      4.12 o 
   4  14   1       80.52       82.29      7.09 o 
   5  14   1       15.60       19.85      6.13 o 
   6  14   1       38.54       31.31     11.00 o 
  -5  15   1       41.13       62.83     17.07 o 
  -4  15   1       12.38       13.68      6.95 o 
  -3  15   1       17.02        5.11      5.78 o 
  -2  15   1       35.03       24.09      5.15 o 
  -1  15   1      162.74      166.53      8.26 o 
   0  15   1       96.46       87.08      6.46 o 
   1  15   1      162.79      167.98     10.75 o 
   2  15   1       35.21       35.47      5.34 o 
   3  15   1       16.98        5.17      4.82 o 
   4  15   1       12.62        5.85      6.30 o 
   5  15   1       40.83       37.81     11.51 o 
  -2  16   1      164.65      157.17     20.10 o 
  -1  16   1       51.44       66.63     12.88 o 
   0  16   1       39.38       30.96      7.66 o 
   1  16   1       51.35       49.37      7.29 o 
   2  16   1      164.35      144.88     17.66 o 
   0   0   2       15.99        6.47      2.54 o 
   1   0   2        4.65        2.67      0.53 o 
   2   0   2        0.91        0.35      0.31 o 
   3   0   2     2926.18     2660.92     20.20 o 
   4   0   2       84.35       87.69      2.48 o 
   5   0   2     3698.46     3481.71     35.21 o 
   6   0   2      267.12      284.90      5.57 o 
   7   0   2      461.48      437.34      9.35 o 
   8   0   2      390.14      358.43      9.25 o 
   9   0   2       49.07       48.85      4.27 o 
  10   0   2     1269.57     1254.42     24.89 o 
  11   0   2      759.71      810.09     21.07 o 
  12   0   2       79.67       79.72     17.51 o 
  13   0   2      821.18      939.99     52.00 o 
 -13   1   2      148.60      171.61     23.12 o 
 -12   1   2       28.28       43.75      6.53 o 
 -11   1   2      160.60      167.49      9.49 o 
 -10   1   2     1979.34     1989.86     35.67 o 
  -9   1   2        9.00        8.24      3.28 o 
  -8   1   2     6041.89     6076.55     92.36 o 
  -7   1   2      173.78      164.15      5.40 o 
  -6   1   2      397.50      378.80      7.86 o 
  -5   1   2       85.82       82.63      2.79 o 
  -4   1   2      215.96      185.17      3.22 o 
  -3   1   2     1073.22     1092.51      9.98 o 
  -2   1   2      287.47      297.17      7.46 o 
   2   1   2      285.80      305.13      4.07 o 
   3   1   2     1073.45     1082.34      8.84 o 
   4   1   2      217.00      194.24      2.82 o 
   5   1   2       85.42       73.88      2.52 o 
   6   1   2      396.99      396.69      6.44 o 
   7   1   2      173.52      159.04      4.49 o 
   8   1   2     6044.81     6126.38     64.74 o 
   9   1   2        9.26        9.90      2.92 o 
  10   1   2     1982.73     1998.50     42.15 o 
  11   1   2      162.56      161.11     11.17 o 
  12   1   2       28.23       11.93      8.07 o 
  13   1   2      147.36      191.70     25.07 o 
 -14   2   2      101.14       69.66     17.85 o 
 -13   2   2       92.10       95.12     19.80 o 
 -12   2   2      194.26      172.59     12.03 o 
 -11   2   2       17.38       21.65      4.99 o 
 -10   2   2      148.68      134.72      7.73 o 
  -9   2   2      429.83      447.14     11.24 o 
  -8   2   2       30.68       28.15      3.77 o 
  -7   2   2      925.20      894.46     14.65 o 
  -6   2   2       75.28       73.38      3.50 o 
  -5   2   2     1500.74     1478.04     17.85 o 
  -4   2   2     1285.06     1464.29     15.41 o 
  -3   2   2      251.15      242.66      3.17 o 
  -2   2   2    13543.07    14048.12    142.90 o 
  -1   2   2    62148.31    60057.09   1865.75 o 
   0   2   2      279.22      267.84      7.14 o 
   1   2   2    62129.74    57839.61   1392.85 o 
   2   2   2    13539.19    14047.25    112.75 o 
   3   2   2      251.21      234.72      3.36 o 
   4   2   2     1284.69     1436.43     14.83 o 
   5   2   2     1499.32     1475.69     18.05 o 
   6   2   2       75.04       74.48      3.20 o 
   7   2   2      923.93      862.32     14.95 o 
   8   2   2       30.77       34.29      3.10 o 
   9   2   2      426.50      430.67     10.58 o 
  10   2   2      148.80      140.59      7.94 o 
  11   2   2       17.44       21.81      7.74 o 
  12   2   2      194.64      190.99     17.00 o 
  13   2   2       93.10       89.04     13.43 o 
 -14   3   2       25.40       12.59     14.73 o 
 -13   3   2        0.70       22.63     12.39 o 
 -12   3   2        2.10       -8.21      8.83 o 
 -11   3   2       47.73       44.47      7.11 o 
 -10   3   2      330.43      335.66     10.42 o 
  -9   3   2     1085.51     1128.45     33.36 o 
  -8   3   2        3.89        3.75      2.39 o 
  -7   3   2      607.30      603.73     11.37 o 
  -6   3   2     2062.33     2125.62     27.10 o 
  -5   3   2     1515.56     1523.94     18.23 o 
  -4   3   2     1761.85     1901.32     19.48 o 
  -3   3   2     3227.11     3424.47     39.77 o 
  -2   3   2    20574.47    21187.64    197.49 o 
  -1   3   2    17429.19    18294.70    163.16 o 
   0   3   2    80189.48    78432.27    872.21 o 
   1   3   2    17385.13    18511.52    197.12 o 
   2   3   2    20574.53    21436.97    200.91 o 
   3   3   2     3212.72     3416.02     37.32 o 
   4   3   2     1768.41     1861.04     20.46 o 
   5   3   2     1517.88     1502.95     19.39 o 
   6   3   2     2058.79     2166.13     27.06 o 
   7   3   2      609.71      629.09     11.28 o 
   8   3   2        3.49        5.53      2.31 o 
   9   3   2     1086.88     1099.66     20.67 o 
  10   3   2      331.32      330.92     10.39 o 
  11   3   2       47.74       46.73      8.29 o 
  12   3   2        2.17       -5.93      6.71 o 
  13   3   2        0.71        1.37      7.64 o 
  14   3   2       25.36        4.78     13.27 o 
 -14   4   2       13.87       -2.44     13.56 o 
 -13   4   2      123.94      135.90     23.12 o 
 -12   4   2      108.78      117.24     14.42 o 
 -11   4   2      175.16      169.21      9.51 o 
 -10   4   2      319.16      319.62     14.50 o 
  -9   4   2      269.51      301.13     14.72 o 
  -8   4   2      689.78      673.22     12.86 o 
  -7   4   2        4.68        5.94      1.82 o 
  -6   4   2      147.46      122.04      3.99 o 
  -5   4   2      412.28      420.00      6.68 o 
  -4   4   2     1549.92     1766.91     24.99 o 
  -3   4   2     2738.04     3182.05     37.09 o 
  -2   4   2     2108.36     2268.83     31.70 o 
  -1   4   2      937.46     1040.59     11.86 o 
   0   4   2      244.12      228.72      3.07 o 
   1   4   2      940.17     1050.95     12.99 o 
   2   4   2     2113.69     2291.28     35.52 o 
   3   4   2     2738.80     3190.11     44.03 o 
   4   4   2     1551.41     1766.80     22.14 o 
   5   4   2      411.04      425.07      7.27 o 
   6   4   2      148.46      125.85      3.54 o 
   7   4   2        4.81        3.85      1.72 o 
   8   4   2      690.26      687.54     13.42 o 
   9   4   2      269.98      269.95     12.03 o 
  10   4   2      317.58      309.04     14.32 o 
  11   4   2      175.47      194.03     11.44 o 
  12   4   2      108.41       97.69     11.06 o 
  13   4   2      123.76      146.16     24.00 o 
 -13   5   2       44.83       47.41     16.78 o 
 -12   5   2      175.31      159.96     16.96 o 
 -11   5   2      386.39      394.42     17.93 o 
 -10   5   2       92.18       87.38      7.94 o 
  -9   5   2      303.99      307.17     13.10 o 
  -8   5   2      346.05      373.99     10.52 o 
  -7   5   2      625.14      601.41     15.98 o 
  -6   5   2      106.33      108.10     11.85 o 
  -5   5   2      361.01      358.41      7.23 o 
  -4   5   2      464.88      415.78      8.26 o 
  -3   5   2     1093.38     1098.51     15.14 o 
  -2   5   2     1313.38     1296.12     19.93 o 
  -1   5   2     1503.63     1416.53     17.15 o 
   0   5   2     1442.80     1669.19     18.03 o 
   1   5   2     1499.06     1396.43     17.09 o 
   2   5   2     1300.94     1310.98     23.81 o 
   3   5   2     1101.04     1105.99     17.78 o 
   4   5   2      464.35      420.80      6.72 o 
   5   5   2      363.79      357.67      7.13 o 
   6   5   2      106.10      117.55      3.83 o 
   7   5   2      623.87      605.86     15.78 o 
   8   5   2      346.34      374.83     12.00 o 
   9   5   2      302.38      321.72     13.54 o 
  10   5   2       92.04       85.42      7.98 o 
  11   5   2      384.05      410.61     15.66 o 
  12   5   2      176.28      149.14     11.18 o 
  13   5   2       44.42       37.53     11.24 o 
 -13   6   2        2.06        1.74      9.31 o 
 -12   6   2      103.03      128.57     23.41 o 
 -11   6   2       97.52      110.85     11.82 o 
 -10   6   2      103.81      104.96     10.53 o 
  -9   6   2      118.80      118.73      6.55 o 
  -8   6   2      365.62      364.02     10.02 o 
  -7   6   2     1171.23     1151.40     22.81 o 
  -6   6   2     1524.51     1626.59     28.54 o 
  -5   6   2      131.56      128.94      5.06 o 
  -4   6   2     2369.49     2347.43     33.98 o 
  -3   6   2      142.73      140.92      4.49 o 
  -2   6   2      266.75      272.29      5.54 o 
  -1   6   2      346.24      371.09      5.40 o 
   0   6   2      158.11      163.73      3.39 o 
   1   6   2      347.28      362.67      6.96 o 
   2   6   2      269.01      285.89      6.69 o 
   3   6   2      143.42      156.61      3.66 o 
   4   6   2     2368.24     2405.49     34.67 o 
   5   6   2      130.33      120.81      3.88 o 
   6   6   2     1524.46     1582.62     27.62 o 
   7   6   2     1166.24     1179.35     30.03 o 
   8   6   2      365.63      376.94     15.82 o 
   9   6   2      117.94      114.30      8.39 o 
  10   6   2      103.01       97.08      8.67 o 
  11   6   2       98.78      114.92      9.71 o 
  12   6   2      104.20      116.87     13.13 o 
  13   6   2        1.95        5.29      9.46 o 
 -12   7   2       19.10       12.36     16.88 o 
 -11   7   2      629.93      643.44     30.82 o 
 -10   7   2      113.40      113.18      9.80 o 
  -9   7   2      476.56      504.57     12.95 o 
  -8   7   2      704.59      682.86     15.04 o 
  -7   7   2       45.61       46.06      4.15 o 
  -6   7   2       54.07       50.95      5.12 o 
  -5   7   2      250.35      256.17      8.16 o 
  -4   7   2      225.85      217.48      6.53 o 
  -3   7   2       86.66       93.46      5.20 o 
  -2   7   2      127.85      129.88      3.89 o 
  -1   7   2       21.74       21.75      1.29 o 
   0   7   2      704.70      775.63     10.49 o 
   1   7   2       21.76       24.32      1.97 o 
   2   7   2      128.02      137.04      4.55 o 
   3   7   2       86.65      102.25      3.54 o 
   4   7   2      225.91      214.77      6.47 o 
   5   7   2      250.15      249.44      7.84 o 
   6   7   2       54.43       48.59      4.57 o 
   7   7   2       45.14       34.99      5.20 o 
   8   7   2      704.34      688.79     16.15 o 
   9   7   2      477.92      500.07     16.37 o 
  10   7   2      114.50      116.41     17.39 o 
  11   7   2      631.65      671.39     26.34 o 
  12   7   2       19.12       16.68      7.87 o 
  13   7   2       49.65       57.56     18.73 o 
 -12   8   2       77.33       50.91     13.07 o 
 -11   8   2       19.36        6.72      8.66 o 
 -10   8   2       95.78      100.29     13.92 o 
  -9   8   2      271.88      270.37     13.58 o 
  -8   8   2      128.14      134.45      8.02 o 
  -7   8   2      159.87      158.58      8.83 o 
  -6   8   2       54.43       47.04      4.04 o 
  -5   8   2      213.74      205.92      6.73 o 
  -4   8   2       37.36       38.26      2.75 o 
  -3   8   2      473.59      480.22      8.86 o 
  -2   8   2      237.90      271.92      5.68 o 
  -1   8   2       51.66       57.73      2.49 o 
   0   8   2     1707.05     1779.96     21.91 o 
   1   8   2       51.45       53.04      3.12 o 
   2   8   2      236.45      258.09      6.70 o 
   3   8   2      475.35      472.40      8.37 o 
   4   8   2       38.06       41.75      3.47 o 
   5   8   2      213.65      200.65      6.55 o 
   6   8   2       55.78       51.01      4.06 o 
   7   8   2      158.71      155.15      6.76 o 
   8   8   2      127.21      138.62      9.32 o 
   9   8   2      270.78      290.27     14.70 o 
  10   8   2       95.91      115.90      9.97 o 
  11   8   2       19.33       15.88      7.64 o 
  12   8   2       78.15       83.60     14.24 o 
 -11   9   2       23.54       23.40      9.95 o 
 -10   9   2       13.53       18.91      9.72 o 
  -9   9   2        9.13        3.83      7.82 o 
  -8   9   2       65.92       68.87      5.65 o 
  -7   9   2      143.36      127.12      6.15 o 
  -6   9   2       28.15       34.33      3.69 o 
  -5   9   2      439.49      433.90      9.28 o 
  -4   9   2       50.37       45.56      3.01 o 
  -3   9   2      376.08      359.48      8.57 o 
  -2   9   2       20.78       31.32      2.69 o 
  -1   9   2     2191.37     2166.17     33.10 o 
   0   9   2      234.13      255.41      5.89 o 
   1   9   2     2186.78     2158.75     33.47 o 
   2   9   2       21.24       25.56      3.13 o 
   3   9   2      376.04      375.94      8.08 o 
   4   9   2       50.73       47.78      3.47 o 
   5   9   2      440.72      423.07     10.22 o 
   6   9   2       28.34       34.59      3.80 o 
   7   9   2      143.71      128.14      7.65 o 
   8   9   2       65.47       71.55      6.69 o 
   9   9   2        9.39        9.40      4.76 o 
  10   9   2       13.21       12.54      7.07 o 
  11   9   2       23.60        8.51      9.54 o 
 -10  10   2       98.77      107.76     21.65 o 
  -9  10   2       39.77       35.16      8.53 o 
  -8  10   2        5.52        6.63     13.75 o 
  -7  10   2      149.04      159.78      8.08 o 
  -6  10   2       11.43        7.11      2.70 o 
  -5  10   2       40.51       44.93      3.82 o 
  -4  10   2      144.98      142.87      5.96 o 
  -3  10   2       29.73       40.37      3.55 o 
  -2  10   2       28.48       30.00      2.74 o 
  -1  10   2        5.28        7.13      2.13 o 
   0  10   2      189.51      186.85      8.32 o 
   1  10   2        5.33        6.59      1.93 o 
   2  10   2       28.85       28.84      3.17 o 
   3  10   2       29.70       31.24      2.99 o 
   4  10   2      145.89      136.00      5.46 o 
   5  10   2       40.86       36.62      3.56 o 
   6  10   2       11.59       11.36      3.31 o 
   7  10   2      149.80      147.50      8.36 o 
   8  10   2        5.55       11.11      4.56 o 
   9  10   2       39.72       41.02     10.03 o 
  10  10   2       98.93      116.35     12.75 o 
 -10  11   2        0.83      -11.65     16.93 o 
  -9  11   2       67.06       38.51      9.03 o 
  -8  11   2       56.40       67.75      9.47 o 
  -7  11   2      206.00      173.20     15.44 o 
  -6  11   2      131.58      133.96      7.59 o 
  -5  11   2      424.94      415.54     10.39 o 
  -4  11   2       91.26       89.29      5.02 o 
  -3  11   2      735.75      712.37     12.95 o 
  -2  11   2       26.98       31.64      3.09 o 
  -1  11   2      686.76      621.69     12.99 o 
   0  11   2       40.63       49.17      3.85 o 
   1  11   2      687.41      637.95     13.13 o 
   2  11   2       27.04       32.02      3.67 o 
   3  11   2      736.42      718.18     14.54 o 
   4  11   2       91.55       93.49      5.08 o 
   5  11   2      424.22      411.88      9.74 o 
   6  11   2      132.10      133.13      9.14 o 
   7  11   2      206.62      204.38      8.39 o 
   8  11   2       56.70       52.24      6.60 o 
   9  11   2       66.83       59.34      9.99 o 
  10  11   2        0.86       -8.24      8.73 o 
  -9  12   2        9.72       19.29      9.31 o 
  -8  12   2       39.80       55.12      9.82 o 
  -7  12   2       21.41       14.79     10.34 o 
  -6  12   2      104.18       97.47      8.39 o 
  -5  12   2       38.21       35.33      4.99 o 
  -4  12   2      175.27      172.42      7.24 o 
  -3  12   2       66.56       61.67      4.31 o 
  -2  12   2       40.96       37.05      3.54 o 
  -1  12   2       29.04       26.74      3.24 o 
   0  12   2        6.16       12.45      3.04 o 
   1  12   2       29.04       33.66      3.65 o 
   2  12   2       41.24       38.69      4.07 o 
   3  12   2       66.42       59.80      4.53 o 
   4  12   2      175.83      177.06      8.00 o 
   5  12   2       38.40       37.86      4.68 o 
   6  12   2      105.23       92.91      8.62 o 
   7  12   2       21.67       13.77      5.32 o 
   8  12   2       39.71       47.61      7.84 o 
   9  12   2        9.87        6.44     13.46 o 
  -8  13   2      163.87      164.58     23.51 o 
  -7  13   2       15.29        9.03     10.06 o 
  -6  13   2       31.60       29.56      8.16 o 
  -5  13   2      152.48      143.08      8.46 o 
  -4  13   2       21.17       19.15      3.90 o 
  -3  13   2       53.44       53.93      4.82 o 
  -2  13   2       46.90       45.28      4.17 o 
  -1  13   2       11.47        9.41      3.04 o 
   0  13   2        3.73        6.11      3.31 o 
   1  13   2       11.60       10.82      3.22 o 
   2  13   2       46.84       47.82      4.15 o 
   3  13   2       52.89       40.51      4.11 o 
   4  13   2       21.31       24.61      3.61 o 
   5  13   2      151.96      152.49     10.26 o 
   6  13   2       31.28       34.43     12.55 o 
   7  13   2       15.24       16.27      7.61 o 
   8  13   2      162.94      180.97     26.44 o 
  -7  14   2        5.49        2.73     11.80 o 
  -6  14   2       67.53       80.65      9.54 o 
  -5  14   2        9.33        9.85      5.77 o 
  -4  14   2       98.17      106.42      8.77 o 
  -3  14   2       60.96       62.16      5.64 o 
  -2  14   2      109.90      121.33      7.28 o 
  -1  14   2      126.96      117.18      6.84 o 
   0  14   2       49.34       47.11      5.00 o 
   1  14   2      127.03      127.09      6.42 o 
   2  14   2      110.16      112.45      7.02 o 
   3  14   2       60.83       58.06      6.55 o 
   4  14   2       97.95      104.01      7.62 o 
   5  14   2        9.46        3.60      4.44 o 
   6  14   2       67.91       76.60     13.77 o 
  -4  15   2       33.24       23.48      9.81 o 
  -3  15   2       60.25       57.78      7.26 o 
  -2  15   2       50.76       45.33      5.26 o 
  -1  15   2      192.21      180.59     12.21 o 
   0  15   2       34.54       27.96      4.63 o 
   1  15   2      191.51      199.32      8.76 o 
   2  15   2       50.94       53.99      5.68 o 
   3  15   2       59.37       59.74      7.03 o 
   4  15   2       33.47       28.13      5.98 o 
   5  15   2       43.68       33.78     12.49 o 
  -2  16   2       67.84       54.24     15.61 o 
   0  16   2      208.97      191.91     11.27 o 
   1  16   2        4.52        3.91      5.21 o 
   2  16   2       67.50       58.24     13.46 o 
   2   0   3      392.97      409.44      4.45 o 
   3   0   3     5328.66     5007.61     38.05 o 
   4   0   3     1646.61     1710.50     17.16 o 
   5   0   3     7011.37     7109.00     76.77 o 
   6   0   3       42.66       30.37      2.55 o 
   7   0   3      100.80       91.01      4.24 o 
   8   0   3     1927.86     1912.60     30.07 o 
   9   0   3     1135.32     1121.33     22.19 o 
  10   0   3     1397.59     1406.94     27.18 o 
  11   0   3      266.35      270.25     11.67 o 
  12   0   3       83.32       95.30      9.75 o 
  13   0   3        8.24       10.24     12.19 o 
 -13   1   3       21.53       24.10      9.04 o 
 -12   1   3      280.55      305.39     13.07 o 
 -11   1   3      448.63      461.94     25.32 o 
 -10   1   3      318.01      351.74     12.58 o 
  -9   1   3     1500.57     1541.49     28.23 o 
  -8   1   3      460.99      461.35     11.90 o 
  -7   1   3      189.37      193.21      6.25 o 
  -6   1   3      631.02      672.23     12.48 o 
  -5   1   3     4281.52     4484.41     56.41 o 
  -4   1   3      659.32      695.79      7.91 o 
  -3   1   3     3514.91     3492.39     27.75 o 
  -2   1   3     3659.04     3546.44     29.44 o 
  -1   1   3       38.87       31.59      2.69 o 
   0   1   3       31.48       10.73      1.27 o 
   1   1   3       40.66       32.22      1.28 o 
   2   1   3     3658.30     3594.04     29.74 o 
   3   1   3     3513.79     3497.96     26.85 o 
   4   1   3      663.86      697.14      7.60 o 
   5   1   3     4289.69     4510.00     49.61 o 
   6   1   3      627.39      671.16     10.48 o 
   7   1   3      187.24      195.07      5.12 o 
   8   1   3      459.29      473.89      9.18 o 
   9   1   3     1495.86     1497.15     27.86 o 
  10   1   3      320.75      325.17     12.19 o 
  11   1   3      448.18      486.16     18.18 o 
  12   1   3      281.40      268.56     19.30 o 
  13   1   3       21.76       23.12     13.85 o 
  14   1   3       45.07       27.80     15.41 o 
 -14   2   3      140.22      136.88     23.32 o 
 -13   2   3       13.30        8.88     12.59 o 
 -12   2   3       54.43       65.82      8.76 o 
 -11   2   3       79.27       78.80      7.31 o 
 -10   2   3      211.40      227.97     17.12 o 
  -9   2   3        8.76        7.62      3.07 o 
  -8   2   3      411.67      370.56     11.39 o 
  -7   2   3      126.79      137.80      5.04 o 
  -6   2   3       14.94       17.17      1.85 o 
  -5   2   3      777.41      794.62     11.18 o 
  -4   2   3       44.91       55.25      1.74 o 
  -3   2   3     3610.71     3551.28     34.00 o 
  -2   2   3     4060.30     4010.62     38.86 o 
  -1   2   3    12440.28    12366.57    137.42 o 
   0   2   3      668.18      713.61      8.51 o 
   1   2   3    12464.76    12359.33    190.90 o 
   2   2   3     4063.16     4072.66     35.37 o 
   3   2   3     3614.55     3569.17     36.65 o 
   4   2   3       44.88       52.97      1.77 o 
   5   2   3      777.96      800.34     11.28 o 
   6   2   3       14.81       15.88      1.84 o 
   7   2   3      128.02      142.25      4.94 o 
   8   2   3      411.40      377.00      9.80 o 
   9   2   3        8.70        8.81      2.69 o 
  10   2   3      213.36      202.91     10.50 o 
  11   2   3       78.71       55.77      7.57 o 
  12   2   3       53.75       53.25     10.64 o 
  13   2   3       13.58        1.18     11.22 o 
  14   2   3      139.18      150.14     24.68 o 
 -14   3   3        1.49       -1.37     13.17 o 
 -13   3   3        4.75       -4.98     10.15 o 
 -12   3   3      144.47      157.82     12.73 o 
 -11   3   3       54.39       50.52      6.31 o 
 -10   3   3      406.65      408.06     11.45 o 
  -9   3   3      129.23      128.51      6.51 o 
  -8   3   3      223.36      214.64      6.70 o 
  -7   3   3      235.36      240.00      6.58 o 
  -6   3   3      302.53      309.62      6.70 o 
  -5   3   3     3403.36     3473.62     40.85 o 
  -4   3   3      488.05      438.96      5.88 o 
  -3   3   3     4380.71     4277.85     46.74 o 
  -2   3   3     1623.38     1641.67     17.27 o 
  -1   3   3      902.94      948.81     12.22 o 
   0   3   3     2940.37     2962.99     31.14 o 
   1   3   3      911.58      942.69     13.35 o 
   2   3   3     1619.09     1622.98     17.90 o 
   3   3   3     4383.94     4362.77     52.77 o 
   4   3   3      486.70      420.34      7.03 o 
   5   3   3     3406.00     3432.96     41.31 o 
   6   3   3      307.27      311.55      6.87 o 
   7   3   3      237.78      251.93      6.85 o 
   8   3   3      226.35      219.47      6.95 o 
   9   3   3      131.68      123.89      5.78 o 
  10   3   3      406.04      409.60     10.78 o 
  11   3   3       55.36       41.86     12.72 o 
  12   3   3      143.85      142.94     29.17 o 
  13   3   3        4.86        3.80      8.29 o 
  14   3   3        1.57      -10.24     10.24 o 
 -14   4   3       91.87      102.54     23.22 o 
 -13   4   3       94.94       76.00     19.22 o 
 -12   4   3      217.03      195.02     17.76 o 
 -11   4   3      245.44      252.68     13.70 o 
 -10   4   3       14.89       13.17      4.40 o 
  -9   4   3      718.54      725.69     14.05 o 
  -8   4   3     1205.03     1193.63     19.45 o 
  -7   4   3      909.15      870.46     14.72 o 
  -6   4   3      265.06      242.74      4.87 o 
  -5   4   3      259.64      321.87      6.10 o 
  -4   4   3      627.47      735.34      9.83 o 
  -3   4   3     4407.98     4707.38     54.26 o 
  -2   4   3     4435.87     4722.79     51.77 o 
  -1   4   3       28.04       26.70      1.24 o 
   0   4   3        2.95        2.58      0.58 o 
   1   4   3       27.95       25.30      1.92 o 
   2   4   3     4426.36     4750.60     61.66 o 
   3   4   3     4407.44     4768.33     56.79 o 
   4   4   3      625.89      735.72     10.06 o 
   5   4   3      259.29      310.37      6.90 o 
   6   4   3      264.96      250.37      5.41 o 
   7   4   3      908.60      869.87     13.82 o 
   8   4   3     1207.10     1219.16     32.11 o 
   9   4   3      717.44      721.60     14.53 o 
  10   4   3       14.62       24.75      7.20 o 
  11   4   3      244.55      244.57     17.39 o 
  12   4   3      216.27      219.74     17.23 o 
  13   4   3       95.20       84.26     26.34 o 
 -13   5   3       91.13       92.10     21.66 o 
 -12   5   3      196.12      239.52     16.14 o 
 -11   5   3      110.37      119.91      9.39 o 
 -10   5   3      418.42      447.59     15.92 o 
  -9   5   3       56.55       48.85      4.68 o 
  -8   5   3     1359.82     1386.45     25.37 o 
  -7   5   3     1586.36     1471.91     22.22 o 
  -6   5   3     1661.43     1637.41     23.47 o 
  -5   5   3      522.89      453.75      8.07 o 
  -4   5   3     1864.17     1859.57     24.85 o 
  -3   5   3     1770.12     2047.39     26.48 o 
  -2   5   3     9024.21     9565.61    108.24 o 
  -1   5   3      222.70      295.63      4.39 o 
   0   5   3        5.13        4.37      0.93 o 
   1   5   3      225.48      299.61      4.88 o 
   2   5   3     9046.14     9441.98    133.30 o 
   3   5   3     1772.84     2013.74     27.58 o 
   4   5   3     1863.13     1830.90     24.34 o 
   5   5   3      522.58      458.91      8.03 o 
   6   5   3     1663.49     1630.05     23.60 o 
   7   5   3     1586.36     1474.60     23.45 o 
   8   5   3     1359.13     1420.97     25.98 o 
   9   5   3       56.87       68.79      6.81 o 
  10   5   3      416.51      423.15     15.18 o 
  11   5   3      109.83       96.29      8.96 o 
  12   5   3      195.76      217.34     13.16 o 
  13   5   3       91.05       74.55     13.60 o 
 -13   6   3      134.74      126.41     17.55 o 
 -12   6   3       95.50       83.47     11.22 o 
 -11   6   3      390.35      393.29     19.40 o 
 -10   6   3      174.21      159.42      9.98 o 
  -9   6   3      425.55      419.04     11.51 o 
  -8   6   3       54.00       51.67      4.45 o 
  -7   6   3     1437.00     1361.36     28.81 o 
  -6   6   3      355.29      386.08      9.42 o 
  -5   6   3     2064.47     1975.57     29.29 o 
  -4   6   3      367.00      402.96      6.69 o 
  -3   6   3     1828.68     1746.67     23.53 o 
  -2   6   3     2077.51     2083.98     28.37 o 
  -1   6   3      280.78      289.54      5.74 o 
   0   6   3     1555.30     1476.20     18.12 o 
   1   6   3      284.69      286.23      5.30 o 
   2   6   3     2081.66     2078.60     31.37 o 
   3   6   3     1833.10     1775.92     22.80 o 
   4   6   3      366.17      405.25      7.84 o 
   5   6   3     2062.97     1999.04     32.30 o 
   6   6   3      358.75      404.75     10.12 o 
   7   6   3     1435.36     1401.03     25.31 o 
   8   6   3       53.44       50.64      6.98 o 
   9   6   3      424.74      433.28     14.76 o 
  10   6   3      172.96      148.65     11.11 o 
  11   6   3      389.33      406.10     16.15 o 
  12   6   3       96.13      106.53     11.49 o 
  13   6   3      134.80      152.74     24.29 o 
 -12   7   3      249.55      253.49     41.07 o 
 -11   7   3      344.64      352.71     25.44 o 
 -10   7   3      106.47       95.72     14.76 o 
  -9   7   3       52.01       69.31      6.03 o 
  -8   7   3       15.36       20.40      3.63 o 
  -7   7   3       53.33       54.80      4.39 o 
  -6   7   3       96.87       96.15      5.39 o 
  -5   7   3      262.40      233.61      8.72 o 
  -4   7   3      448.64      462.11     10.09 o 
  -3   7   3      341.00      370.81      6.86 o 
  -2   7   3      632.48      657.19     10.31 o 
  -1   7   3      330.43      364.44      5.81 o 
   0   7   3      886.45      897.29     11.96 o 
   1   7   3      328.26      375.15      6.59 o 
   2   7   3      631.09      644.74     10.92 o 
   3   7   3      338.36      375.75      8.24 o 
   4   7   3      450.44      476.93      9.86 o 
   5   7   3      261.72      222.24      7.27 o 
   6   7   3       97.32       99.26      5.18 o 
   7   7   3       52.71       45.53      5.89 o 
   8   7   3       15.76       25.40      4.96 o 
   9   7   3       52.33       58.53      9.56 o 
  10   7   3      106.99      104.53      9.14 o 
  11   7   3      344.79      351.59     15.53 o 
  12   7   3      249.52      285.61     18.34 o 
  13   7   3       12.64        8.78     14.83 o 
 -12   8   3       41.55       45.18     21.12 o 
 -11   8   3       76.13       63.36     19.17 o 
 -10   8   3       53.24       57.44      9.42 o 
  -9   8   3      113.67      121.12      9.09 o 
  -8   8   3      447.63      459.45     14.87 o 
  -7   8   3      104.97      110.82      6.04 o 
  -6   8   3      356.45      366.61      9.54 o 
  -5   8   3       37.70       41.32      3.41 o 
  -4   8   3      610.44      607.02     12.31 o 
  -3   8   3      238.56      236.31      5.78 o 
  -2   8   3      642.18      616.35     13.64 o 
  -1   8   3      725.37      750.28     11.31 o 
   0   8   3      161.41      193.18      3.88 o 
   1   8   3      726.91      773.66     13.73 o 
   2   8   3      636.84      610.63     11.84 o 
   3   8   3      237.25      234.13      5.67 o 
   4   8   3      608.58      609.57     17.08 o 
   5   8   3       38.32       40.54      5.07 o 
   6   8   3      354.93      346.24      9.23 o 
   7   8   3      106.22      108.33      6.40 o 
   8   8   3      447.60      417.92     16.47 o 
   9   8   3      115.02      112.05     10.12 o 
  10   8   3       53.68       41.61      7.01 o 
  11   8   3       75.87       73.71     10.90 o 
  12   8   3       41.48       52.19     12.05 o 
 -11   9   3       14.30        5.73     13.22 o 
 -10   9   3      339.85      345.97     23.99 o 
  -9   9   3       37.78       44.77      8.47 o 
  -8   9   3       25.60       31.27      6.67 o 
  -7   9   3      299.66      278.56     12.57 o 
  -6   9   3      218.34      231.61      8.08 o 
  -5   9   3      258.89      250.33      8.57 o 
  -4   9   3      287.62      313.93      7.37 o 
  -3   9   3      126.11      122.20      4.53 o 
  -2   9   3      818.07      789.76     12.58 o 
  -1   9   3      486.29      503.12      8.50 o 
   0   9   3     1041.68     1033.46     16.04 o 
   1   9   3      488.36      504.43     10.51 o 
   2   9   3      816.15      837.53     15.19 o 
   3   9   3      127.71      138.25      6.73 o 
   4   9   3      285.68      307.42      7.46 o 
   5   9   3      257.99      239.78      7.47 o 
   6   9   3      215.83      227.11      7.77 o 
   7   9   3      298.00      274.68     11.11 o 
   8   9   3       25.81       30.34      5.24 o 
   9   9   3       38.06       32.65      5.54 o 
  10   9   3      340.89      354.21     15.81 o 
  11   9   3       14.07       21.91     11.90 o 
 -11  10   3      161.63      100.39     21.95 o 
 -10  10   3       14.59       -6.66      6.66 o 
  -9  10   3       20.13       10.52      7.24 o 
  -8  10   3       64.11       59.65      8.10 o 
  -7  10   3        6.86       15.81      4.32 o 
  -6  10   3       58.87       57.92      5.00 o 
  -5  10   3      267.81      252.94      7.19 o 
  -4  10   3       70.70       69.33      5.09 o 
  -3  10   3       24.96       25.45      2.58 o 
  -2  10   3      209.51      220.84      7.84 o 
  -1  10   3       73.20       80.56      4.21 o 
   0  10   3      396.17      390.66      8.04 o 
   1  10   3       74.05       79.97      4.87 o 
   2  10   3      209.87      223.58      7.17 o 
   3  10   3       25.07       28.82      3.14 o 
   4  10   3       70.84       70.54      4.15 o 
   5  10   3      268.24      245.65      7.10 o 
   6  10   3       59.01       58.67      5.68 o 
   7  10   3        6.80        8.23      4.02 o 
   8  10   3       64.20       60.15      6.33 o 
   9  10   3       20.38       20.82      6.11 o 
  10  10   3       14.62        5.22      6.59 o 
 -10  11   3       43.50       37.46     16.59 o 
  -9  11   3       76.41       87.42     11.10 o 
  -8  11   3      293.21      294.53     17.15 o 
  -7  11   3      306.94      333.02     14.35 o 
  -6  11   3      392.68      393.19     14.46 o 
  -5  11   3       43.48       52.05      5.58 o 
  -4  11   3      186.63      183.18      6.79 o 
  -3  11   3       10.52       20.52      2.91 o 
  -2  11   3      191.25      181.10      5.89 o 
  -1  11   3      301.71      281.69      7.32 o 
   0  11   3      101.57      102.97      5.01 o 
   1  11   3      302.73      302.77      8.15 o 
   2  11   3      193.02      189.94      6.74 o 
   3  11   3       10.63       19.25      3.03 o 
   4  11   3      186.25      208.46      6.96 o 
   5  11   3       44.33       57.68      4.32 o 
   6  11   3      393.09      396.24     13.91 o 
   7  11   3      307.47      317.96     12.12 o 
   8  11   3      293.03      271.45     12.02 o 
   9  11   3       76.61       69.46     10.44 o 
  10  11   3       43.10       24.53     10.82 o 
  -9  12   3       35.90       31.91     10.24 o 
  -8  12   3       39.14       37.58      8.93 o 
  -7  12   3       17.06       15.80      7.22 o 
  -6  12   3      138.25      136.66     15.81 o 
  -5  12   3       65.27       62.43      9.03 o 
  -4  12   3       80.82       86.82      7.59 o 
  -3  12   3       59.00       59.30      4.25 o 
  -2  12   3      250.34      254.11      8.79 o 
  -1  12   3      177.03      175.52      6.30 o 
   0  12   3      393.89      383.80      9.90 o 
   1  12   3      177.13      181.73      6.92 o 
   2  12   3      251.19      249.77      7.35 o 
   3  12   3       58.40       70.39      5.06 o 
   4  12   3       81.92       74.56      5.58 o 
   5  12   3       64.51       75.47      5.55 o 
   6  12   3      139.27      142.96      8.66 o 
   7  12   3       17.08       17.58      5.22 o 
   8  12   3       39.48       45.58      9.43 o 
   9  12   3       36.39       38.94     14.73 o 
  -8  13   3      143.44      163.61     23.22 o 
  -7  13   3       70.33       71.59     10.66 o 
  -6  13   3       22.75       21.25      5.65 o 
  -5  13   3        7.99        4.89      4.20 o 
  -4  13   3       37.47       43.00      4.66 o 
  -3  13   3       25.40       21.40      3.82 o 
  -2  13   3       22.81       23.43      7.41 o 
  -1  13   3      171.82      168.89      6.61 o 
   0  13   3       71.78       77.29      5.35 o 
   1  13   3      171.63      164.92      7.14 o 
   2  13   3       22.60       21.66      3.75 o 
   3  13   3       25.88       24.34      3.58 o 
   4  13   3       37.32       32.47      5.10 o 
   5  13   3        8.32        6.48      4.77 o 
   6  13   3       22.72       29.78      7.83 o 
   7  13   3       70.37       72.46     13.41 o 
   8  13   3      144.06      128.10     23.90 o 
  -6  14   3       62.49       65.82      8.96 o 
  -5  14   3      326.33      325.37     14.53 o 
  -4  14   3       96.09      106.48     12.07 o 
  -3  14   3      277.07      293.02     11.41 o 
  -2  14   3      169.21      173.59      7.86 o 
  -1  14   3       98.78       95.48      7.77 o 
   0  14   3       74.52       83.31      6.05 o 
   1  14   3       98.77       90.29      7.41 o 
   2  14   3      167.56      170.63      7.23 o 
   3  14   3      277.53      291.10     10.06 o 
   4  14   3       95.25       92.35      9.60 o 
   5  14   3      327.65      327.66     12.46 o 
   6  14   3       61.81       84.78     19.61 o 
  -4  15   3      110.85       85.75     19.51 o 
  -3  15   3       16.73       16.35      5.20 o 
  -2  15   3       17.09       17.03      5.23 o 
  -1  15   3       24.54       17.44      4.52 o 
   0  15   3        8.02        6.47      3.93 o 
   1  15   3       24.58       25.16      4.67 o 
   2  15   3       17.49       16.56      5.68 o 
   3  15   3       16.72       20.41      5.42 o 
   4  15   3      110.67       90.32     15.08 o 
   5  15   3       19.06       21.95     10.67 o 
  -2  16   3        8.74       -9.76     10.54 o 
  -1  16   3       29.25       12.68     11.80 o 
   0  16   3       84.62       75.09     15.41 o 
   1  16   3       29.18       10.54      6.70 o 
   2  16   3        8.84        4.00      9.37 o 
   1   0   4     1804.17     1917.54     23.63 o 
   2   0   4     5143.83     4780.40     44.51 o 
   3   0   4     4614.09     5106.27     41.07 o 
   4   0   4      448.96      442.29      6.11 o 
   5   0   4      740.35      887.26     12.35 o 
   6   0   4     2374.58     2402.71     34.95 o 
   7   0   4      268.57      297.34      7.76 o 
   8   0   4      201.91      215.80      7.79 o 
   9   0   4      488.78      524.66     15.58 o 
  10   0   4      518.71      512.14     15.49 o 
  11   0   4       42.00       46.53      9.24 o 
  12   0   4        2.63       -0.61      4.40 o 
  13   0   4       72.00       89.75     18.54 o 
  14   0   4       30.57       26.34     15.32 o 
 -14   1   4       59.14       48.19     16.19 o 
 -13   1   4       31.01       27.80      7.04 o 
 -12   1   4       90.65       94.90      8.44 o 
 -11   1   4       53.78       58.53      6.59 o 
 -10   1   4       39.62       43.45      5.89 o 
  -9   1   4      596.03      579.55     18.88 o 
  -8   1   4       60.48       64.53      5.62 o 
  -7   1   4      725.27      773.16     17.61 o 
  -6   1   4       84.69      106.65      4.63 o 
  -5   1   4     1731.96     1775.09     26.00 o 
  -4   1   4      416.85      512.25      7.18 o 
  -3   1   4     3135.13     3211.11     31.51 o 
  -2   1   4    13130.24    14017.43    143.51 o 
  -1   1   4     6859.20     7308.28     80.98 o 
   0   1   4        3.17        1.36      0.40 o 
   1   1   4     6858.88     7302.83     81.51 o 
   2   1   4    13124.85    14152.19    112.74 o 
   3   1   4     3133.78     3269.90     28.30 o 
   4   1   4      418.13      518.50      5.99 o 
   5   1   4     1727.09     1778.29     19.83 o 
   6   1   4       86.10      100.92      3.98 o 
   7   1   4      727.93      764.43     14.12 o 
   8   1   4       60.26       73.00      4.29 o 
   9   1   4      599.59      615.73     21.57 o 
  10   1   4       39.27       38.64      4.97 o 
  11   1   4       54.33       59.35      8.45 o 
  12   1   4       90.47       85.66     19.02 o 
  13   1   4       31.45       23.51     13.56 o 
  14   1   4       59.34       46.44     17.07 o 
 -14   2   4      172.31      175.41     25.27 o 
 -13   2   4      269.75      274.48     16.25 o 
 -12   2   4      398.59      420.41     18.74 o 
 -11   2   4      247.00      256.72     11.75 o 
 -10   2   4      118.26      111.92     10.10 o 
  -9   2   4      504.93      521.20     14.81 o 
  -8   2   4     1100.26     1065.46     19.37 o 
  -7   2   4      406.57      359.72      8.94 o 
  -6   2   4      410.24      426.44      7.62 o 
  -5   2   4     1371.03     1496.23     19.34 o 
  -4   2   4     2497.77     2582.48     27.40 o 
  -3   2   4     3266.01     3724.42     38.75 o 
  -2   2   4     9578.05    10366.88    107.14 o 
  -1   2   4      777.40      817.90      8.98 o 
   0   2   4     1121.10     1229.12     13.37 o 
   1   2   4      773.63      821.03      8.58 o 
   2   2   4     9566.12    10350.03     92.10 o 
   3   2   4     3257.06     3680.95     38.09 o 
   4   2   4     2503.63     2581.46     26.13 o 
   5   2   4     1364.86     1508.96     16.29 o 
   6   2   4      414.93      442.09     10.38 o 
   7   2   4      408.79      369.68      7.34 o 
   8   2   4     1096.45     1084.92     16.19 o 
   9   2   4      504.27      482.58     11.79 o 
  10   2   4      117.56      116.93      8.15 o 
  11   2   4      245.68      266.81     13.91 o 
  12   2   4      397.71      378.34     22.74 o 
  13   2   4      270.14      301.57     21.55 o 
  14   2   4      171.55      192.29     27.12 o 
 -14   3   4       42.74       45.27     16.29 o 
 -13   3   4      365.35      376.46     38.05 o 
 -12   3   4       79.15       89.07      8.40 o 
 -11   3   4      594.43      641.85     23.28 o 
 -10   3   4       39.08       41.84      5.20 o 
  -9   3   4      623.70      617.67     15.23 o 
  -8   3   4      349.17      392.23     10.05 o 
  -7   3   4     1581.30     1571.05     24.82 o 
  -6   3   4     2009.22     2210.85     27.73 o 
  -5   3   4     2069.45     2075.17     25.22 o 
  -4   3   4     1049.52     1159.87     13.34 o 
  -3   3   4      112.25       98.40      3.21 o 
  -2   3   4      155.52      156.47      2.93 o 
  -1   3   4     1044.48     1155.66     11.37 o 
   0   3   4        2.28        2.20      0.72 o 
   1   3   4     1046.65     1123.94     14.87 o 
   2   3   4      156.17      154.90      2.90 o 
   3   3   4      111.71       92.07      1.99 o 
   4   3   4     1046.86     1141.86     13.15 o 
   5   3   4     2065.49     2002.00     23.60 o 
   6   3   4     2005.91     2194.79     27.75 o 
   7   3   4     1570.38     1556.01     22.73 o 
   8   3   4      348.25      390.34     11.11 o 
   9   3   4      617.13      634.57     13.58 o 
  10   3   4       38.80       34.12      4.73 o 
  11   3   4      593.07      613.11     24.49 o 
  12   3   4       78.30       90.41     13.00 o 
  13   3   4      365.27      359.55     23.72 o 
  14   3   4       42.28       14.24     12.68 o 
 -14   4   4      147.55      171.70     26.73 o 
 -13   4   4       52.51       38.90     11.56 o 
 -12   4   4      239.21      266.59     23.32 o 
 -11   4   4      165.03      163.52      8.98 o 
 -10   4   4      652.76      671.89     20.69 o 
  -9   4   4      359.39      347.32      9.83 o 
  -8   4   4      692.41      670.99     12.81 o 
  -7   4   4       12.04        9.00      2.30 o 
  -6   4   4      416.39      434.86      7.09 o 
  -5   4   4      925.08     1016.06     15.44 o 
  -4   4   4       20.15       28.05      1.65 o 
  -3   4   4      359.80      383.36      6.96 o 
  -2   4   4       73.89       84.82      2.08 o 
  -1   4   4     3173.14     3416.55     60.02 o 
   0   4   4     1577.05     1863.64     20.82 o 
   1   4   4     3178.91     3461.08     54.12 o 
   2   4   4       75.33       87.39      4.28 o 
   3   4   4      361.25      375.91      5.93 o 
   4   4   4       19.26       28.49      2.17 o 
   5   4   4      925.75     1036.25     15.18 o 
   6   4   4      412.32      443.69      8.41 o 
   7   4   4       11.93       11.06      2.32 o 
   8   4   4      693.41      673.71     18.38 o 
   9   4   4      359.73      376.39      9.58 o 
  10   4   4      655.83      628.19     25.77 o 
  11   4   4      166.61      178.93     16.81 o 
  12   4   4      240.80      265.10     13.86 o 
  13   4   4       52.98       52.92     12.39 o 
 -13   5   4       15.11       -0.10     10.54 o 
 -12   5   4      130.06      148.52     15.61 o 
 -11   5   4      220.87      220.46     12.04 o 
 -10   5   4       25.65       19.56      9.14 o 
  -9   5   4      414.31      420.90     10.76 o 
  -8   5   4      177.12      200.89      7.55 o 
  -7   5   4      499.14      469.56      9.77 o 
  -6   5   4      180.84      159.28      5.37 o 
  -5   5   4     1705.68     1746.53     26.36 o 
  -4   5   4      246.53      279.63      5.30 o 
  -3   5   4     2956.79     3191.50     42.96 o 
  -2   5   4     1546.92     1748.27     24.25 o 
  -1   5   4     2078.67     2303.77     29.18 o 
   0   5   4      193.08      197.08      3.97 o 
   1   5   4     2075.20     2296.02     31.00 o 
   2   5   4     1542.42     1720.64     26.29 o 
   3   5   4     2948.54     3132.90     41.82 o 
   4   5   4      244.80      273.79      6.40 o 
   5   5   4     1702.12     1758.28     24.00 o 
   6   5   4      180.21      180.02      8.05 o 
   7   5   4      496.59      467.71     10.01 o 
   8   5   4      176.90      191.71      7.59 o 
   9   5   4      416.39      401.10     13.94 o 
  10   5   4       26.16       20.95      5.33 o 
  11   5   4      223.04      217.30     17.33 o 
  12   5   4      130.83      139.94     11.11 o 
  13   5   4       14.83        6.57      8.11 o 
 -13   6   4       34.35       26.05     16.59 o 
 -12   6   4        1.06        5.47      7.47 o 
 -11   6   4       93.76      104.99     11.41 o 
 -10   6   4      263.22      277.29     12.82 o 
  -9   6   4       22.19       21.48      4.27 o 
  -8   6   4       13.14        7.11      3.16 o 
  -7   6   4      518.65      484.10     11.26 o 
  -6   6   4     1630.44     1729.15     29.69 o 
  -5   6   4     1369.98     1324.73     19.35 o 
  -4   6   4     1653.42     1742.44     25.50 o 
  -3   6   4     1020.24     1081.84     15.26 o 
  -2   6   4     2814.12     2842.64     36.96 o 
  -1   6   4      980.98      930.43     12.86 o 
   0   6   4     2724.62     2790.24     34.02 o 
   1   6   4      974.69      920.85     12.99 o 
   2   6   4     2805.77     2892.62     46.65 o 
   3   6   4     1009.51     1063.69     15.95 o 
   4   6   4     1651.59     1730.67     24.63 o 
   5   6   4     1371.37     1329.83     28.73 o 
   6   6   4     1635.37     1731.01     29.11 o 
   7   6   4      522.04      482.61     11.94 o 
   8   6   4       12.54        8.31      3.91 o 
   9   6   4       22.42       20.39      4.99 o 
  10   6   4      262.02      260.35     16.67 o 
  11   6   4       93.99       95.58      9.24 o 
  12   6   4        1.12        1.52      5.62 o 
  13   6   4       34.21       38.60     11.13 o 
 -12   7   4       50.64       49.39     10.12 o 
 -11   7   4       20.75       33.22      8.53 o 
 -10   7   4       32.17       18.39      5.53 o 
  -9   7   4      221.88      234.50     11.55 o 
  -8   7   4       92.72       91.63      6.21 o 
  -7   7   4      239.39      216.21     10.52 o 
  -6   7   4       38.39       49.16      4.24 o 
  -5   7   4      640.24      639.92     11.95 o 
  -4   7   4      341.39      370.68     12.39 o 
  -3   7   4      373.41      376.20      7.26 o 
  -2   7   4      185.60      176.49      5.37 o 
  -1   7   4      131.31      130.49      3.14 o 
   0   7   4      918.52      872.35     11.72 o 
   1   7   4      132.82      128.87      3.83 o 
   2   7   4      187.01      179.77      5.23 o 
   3   7   4      376.16      362.27      7.38 o 
   4   7   4      344.90      359.45      6.61 o 
   5   7   4      642.11      636.93     13.87 o 
   6   7   4       38.14       42.85      4.01 o 
   7   7   4      240.25      226.27      9.50 o 
   8   7   4       92.79      106.07      9.50 o 
   9   7   4      221.64      218.08     11.55 o 
  10   7   4       32.00       32.84      6.11 o 
  11   7   4       20.69       12.93      5.88 o 
  12   7   4       50.49       36.26      9.34 o 
  13   7   4       50.96       29.07     16.49 o 
 -12   8   4       25.71       20.88     15.71 o 
 -11   8   4       58.61       37.91      8.99 o 
 -10   8   4       17.12       19.51      7.14 o 
  -9   8   4      246.85      238.56     11.96 o 
  -8   8   4       36.97       38.59      7.18 o 
  -7   8   4      241.28      241.17     11.19 o 
  -6   8   4      234.04      237.64     11.76 o 
  -5   8   4      978.37      950.28     18.77 o 
  -4   8   4      186.91      206.70      5.72 o 
  -3   8   4      921.88      897.35     14.33 o 
  -2   8   4      353.17      374.26      7.38 o 
  -1   8   4     2249.56     2157.40     26.17 o 
   0   8   4       12.31       16.91      1.47 o 
   1   8   4     2248.96     2163.19     30.40 o 
   2   8   4      351.72      375.73      8.52 o 
   3   8   4      924.20      893.38     16.13 o 
   4   8   4      185.56      207.11      5.45 o 
   5   8   4      980.83      960.17     17.25 o 
   6   8   4      233.47      230.53      7.48 o 
   7   8   4      242.71      227.94      9.34 o 
   8   8   4       37.04       48.18      5.55 o 
   9   8   4      244.99      245.50     14.84 o 
  10   8   4       16.93       13.49      6.35 o 
  11   8   4       58.03       58.09      8.89 o 
  12   8   4       26.00       42.55     15.76 o 
 -11   9   4       15.82        8.70      9.14 o 
 -10   9   4       65.21       43.85     16.75 o 
  -9   9   4       68.04       71.28     10.24 o 
  -8   9   4       23.75       25.83      5.39 o 
  -7   9   4       94.82       97.96      7.47 o 
  -6   9   4      479.84      492.49     10.57 o 
  -5   9   4       13.78       13.09      2.51 o 
  -4   9   4     1394.00     1410.58     21.27 o 
  -3   9   4      103.16      107.64      4.30 o 
  -2   9   4      266.33      282.15      6.19 o 
  -1   9   4       77.47       84.68      3.25 o 
   0   9   4       51.70       58.21      2.94 o 
   1   9   4       77.35       82.07      4.24 o 
   2   9   4      266.59      271.49      7.39 o 
   3   9   4      103.19      104.86      4.44 o 
   4   9   4     1395.41     1369.94     23.83 o 
   5   9   4       13.82       17.19      3.19 o 
   6   9   4      481.77      511.31     17.38 o 
   7   9   4       95.11       87.71      6.55 o 
   8   9   4       24.77       13.70      4.44 o 
   9   9   4       68.08       67.97      8.08 o 
  10   9   4       64.17       63.35      8.49 o 
  11   9   4       15.65       16.91      7.89 o 
 -10  10   4       30.19       24.05     10.03 o 
  -9  10   4      103.27       91.66     11.74 o 
  -8  10   4       69.05       70.44      7.01 o 
  -7  10   4       31.41       16.41      5.04 o 
  -6  10   4      164.92      156.83      7.28 o 
  -5  10   4       88.98       88.36      4.56 o 
  -4  10   4      195.87      184.31      7.80 o 
  -3  10   4       21.98       24.32      2.59 o 
  -2  10   4      125.25      117.75      4.37 o 
  -1  10   4      198.47      196.57      7.32 o 
   0  10   4       23.73       27.66      2.59 o 
   1  10   4      197.89      205.47      7.96 o 
   2  10   4      125.25      128.38      5.41 o 
   3  10   4       21.94       21.44      2.80 o 
   4  10   4      195.29      179.18      6.05 o 
   5  10   4       88.50       80.64      4.52 o 
   6  10   4      165.00      154.56      8.15 o 
   7  10   4       31.68       23.59      4.60 o 
   8  10   4       68.21       70.05      6.77 o 
   9  10   4      103.19      102.86      9.54 o 
  10  10   4       30.02       23.26      8.05 o 
 -10  11   4       92.00      133.27     22.73 o 
  -9  11   4       25.55       10.04     10.71 o 
  -8  11   4      324.43      361.16     20.51 o 
  -7  11   4       96.35       93.64      7.68 o 
  -6  11   4      612.17      656.12     17.44 o 
  -5  11   4       65.40       60.12      5.08 o 
  -4  11   4      364.04      368.16      9.15 o 
  -3  11   4       28.05       35.94      3.18 o 
  -2  11   4       56.29       60.72      4.02 o 
  -1  11   4       11.73       14.15      2.55 o 
   0  11   4      482.68      497.69     11.17 o 
   1  11   4       11.74       12.57      2.79 o 
   2  11   4       56.64       71.48      5.12 o 
   3  11   4       28.15       29.91      3.28 o 
   4  11   4      364.51      367.57     10.68 o 
   5  11   4       65.71       51.44      4.63 o 
   6  11   4      611.18      621.32     14.69 o 
   7  11   4       95.99       99.19      7.67 o 
   8  11   4      324.54      361.14     35.31 o 
   9  11   4       25.39       10.87      7.29 o 
  10  11   4       92.01      152.06     31.37 o 
  -9  12   4      255.69      302.43     29.37 o 
  -8  12   4      107.95      113.28     12.36 o 
  -7  12   4      135.72      135.44     12.71 o 
  -6  12   4       53.12       70.84     13.70 o 
  -5  12   4      290.03      294.56     11.71 o 
  -4  12   4       17.02       22.62      4.72 o 
  -3  12   4      680.74      642.53     13.83 o 
  -2  12   4      574.34      564.68     12.07 o 
  -1  12   4      535.09      543.11     11.75 o 
   0  12   4       39.68       52.59      4.31 o 
   1  12   4      533.85      524.90     17.32 o 
   2  12   4      573.24      546.75     13.90 o 
   3  12   4      678.99      631.90     14.28 o 
   4  12   4       16.93       26.44      3.72 o 
   5  12   4      290.00      293.33      9.59 o 
   6  12   4       53.22       77.71      6.62 o 
   7  12   4      135.39      122.49      8.87 o 
   8  12   4      107.82      136.67     13.15 o 
   9  12   4      254.48      304.87     22.55 o 
  -8  13   4       64.63       77.66     18.34 o 
  -7  13   4        5.57        4.24      5.16 o 
  -6  13   4       28.07       23.01      5.33 o 
  -5  13   4        5.76        9.53      4.84 o 
  -4  13   4       37.22       25.84      4.92 o 
  -3  13   4       12.14       13.07      3.53 o 
  -2  13   4       81.96       71.19      5.23 o 
  -1  13   4       97.36       99.03      5.90 o 
   0  13   4      249.55      250.45      9.72 o 
   1  13   4       97.03      105.23      5.95 o 
   2  13   4       81.06       73.00      4.91 o 
   3  13   4       12.01        9.10      3.16 o 
   4  13   4       36.67       38.35      5.65 o 
   5  13   4        5.86       -3.77      5.41 o 
   6  13   4       27.91       16.86      7.25 o 
   7  13   4        5.46        3.45      6.69 o 
   8  13   4       64.78       43.02     16.39 o 
  -6  14   4       54.63       61.01     12.63 o 
  -5  14   4       39.90       34.75      6.03 o 
  -4  14   4      100.70       84.59      7.38 o 
  -3  14   4      167.09      158.66      9.09 o 
  -2  14   4       14.85       14.79      4.12 o 
  -1  14   4       24.52       34.65      4.71 o 
   0  14   4        3.51        0.35      3.31 o 
   1  14   4       25.25       20.40      4.43 o 
   2  14   4       15.20       17.97      3.81 o 
   3  14   4      168.66      160.70      7.88 o 
   4  14   4      101.46      104.61      6.83 o 
   5  14   4       40.21       35.67     10.11 o 
   6  14   4       54.89       58.66     27.51 o 
  -4  15   4       38.87       28.49     12.19 o 
  -3  15   4       97.04       86.86      8.24 o 
  -2  15   4       40.64       29.30      5.52 o 
  -1  15   4      132.08      148.67      8.34 o 
   0  15   4       64.54       45.00      5.31 o 
   1  15   4      131.82      141.12      9.03 o 
   2  15   4       41.09       29.43      5.56 o 
   3  15   4       97.18      101.72      9.49 o 
   4  15   4       39.12       41.97      7.30 o 
   5  15   4        2.18       -3.02     11.12 o 
  -1  16   4       31.78       27.51     13.27 o 
   0  16   4        0.80       -2.05      9.95 o 
   1  16   4       31.66       30.24     10.73 o 
   2  16   4       72.33       51.51     11.90 o 
   1   0   5      339.77      355.19      8.71 o 
   2   0   5      536.37      587.21      5.99 o 
   3   0   5     9751.77     9895.42     84.32 o 
   4   0   5     2152.66     2375.55     24.09 o 
   5   0   5     5302.03     5553.82     60.26 o 
   6   0   5       14.39       25.80      2.62 o 
   7   0   5      771.95      770.95     14.46 o 
   8   0   5      115.51      127.51      5.84 o 
   9   0   5      821.19      828.28     20.16 o 
  10   0   5      943.79      970.02     23.38 o 
  11   0   5        1.15       -3.72      3.72 o 
  12   0   5       78.88       88.75      8.19 o 
  13   0   5      265.88      257.70     19.18 o 
  14   0   5        5.88      -10.63     11.61 o 
 -14   1   5        8.64       10.85      9.10 o 
 -13   1   5      106.83      127.98     10.18 o 
 -12   1   5      168.63      171.92     18.05 o 
 -11   1   5      507.40      568.49     22.05 o 
 -10   1   5      614.25      602.32     17.11 o 
  -9   1   5       34.41       33.58      4.80 o 
  -8   1   5      330.95      332.18     11.02 o 
  -7   1   5      393.46      395.62     11.52 o 
  -6   1   5      907.38      955.60     14.83 o 
  -5   1   5     2748.77     2943.20     37.98 o 
  -4   1   5     4119.50     4269.53     51.10 o 
  -3   1   5     1863.18     1806.24     20.31 o 
  -2   1   5     1039.51     1023.20     11.47 o 
  -1   1   5     2514.32     2482.07     33.72 o 
   0   1   5       88.28       82.36      1.34 o 
   1   1   5     2506.05     2471.12     27.50 o 
   2   1   5     1031.25     1010.04     10.74 o 
   3   1   5     1864.34     1869.87     18.70 o 
   4   1   5     4124.68     4323.39     44.09 o 
   5   1   5     2752.60     2940.24     33.09 o 
   6   1   5      907.83      944.17     14.86 o 
   7   1   5      394.57      422.06      8.81 o 
   8   1   5      329.53      336.06      8.26 o 
   9   1   5       34.42       31.65      3.78 o 
  10   1   5      611.85      584.97     22.16 o 
  11   1   5      506.39      518.04     14.84 o 
  12   1   5      167.07      171.93     14.89 o 
  13   1   5      106.39      112.88     21.76 o 
  14   1   5        8.69        5.76     13.07 o 
 -14   2   5       28.36       31.02     14.73 o 
 -13   2   5      117.07      139.38     12.59 o 
 -12   2   5      401.41      413.65     15.21 o 
 -11   2   5      123.00      143.33      9.38 o 
 -10   2   5      337.98      331.22     17.78 o 
  -9   2   5      472.79      493.43     14.55 o 
  -8   2   5      268.02      280.06      9.13 o 
  -7   2   5      892.39      896.15     17.05 o 
  -6   2   5      207.86      231.92      5.98 o 
  -5   2   5      870.47      880.79     14.28 o 
  -4   2   5     5010.30     5182.47     63.56 o 
  -3   2   5      850.22      950.79     11.86 o 
  -2   2   5    10247.83    10627.87    105.30 o 
  -1   2   5     1956.95     1946.28     24.27 o 
   0   2   5      216.74      196.05      3.03 o 
   1   2   5     1952.07     1919.45     19.14 o 
   2   2   5    10270.35    10602.58     97.13 o 
   3   2   5      856.15      968.05     12.34 o 
   4   2   5     5009.57     5234.59     51.20 o 
   5   2   5      872.77      864.88     10.23 o 
   6   2   5      206.08      230.36      5.18 o 
   7   2   5      896.83      915.31     13.74 o 
   8   2   5      272.78      286.12      7.51 o 
   9   2   5      474.91      478.79     11.72 o 
  10   2   5      334.09      339.08     10.21 o 
  11   2   5      122.44      135.32     10.62 o 
  12   2   5      399.96      383.34     22.02 o 
  13   2   5      117.02       97.75     21.17 o 
  14   2   5       28.80       37.17     15.71 o 
 -14   3   5       50.14       55.90     17.37 o 
 -13   3   5      169.86      187.56     39.02 o 
 -12   3   5      210.84      225.18     12.15 o 
 -11   3   5       84.63       83.78      8.88 o 
 -10   3   5      102.25       98.18      7.67 o 
  -9   3   5      183.30      186.63      8.88 o 
  -8   3   5      647.70      591.37     14.32 o 
  -7   3   5      163.66      163.98      6.96 o 
  -6   3   5      345.22      266.42      5.95 o 
  -5   3   5      831.10      842.53     13.48 o 
  -4   3   5      695.81      888.99     11.75 o 
  -3   3   5      133.70       89.52      2.58 o 
  -2   3   5     2012.50     2177.37     27.18 o 
  -1   3   5     2104.48     2055.97     21.07 o 
   0   3   5     1346.63     1377.75     18.72 o 
   1   3   5     2100.03     2000.94     26.17 o 
   2   3   5     2023.38     2149.34     25.42 o 
   3   3   5      135.02       94.64      2.58 o 
   4   3   5      694.97      888.29     10.55 o 
   5   3   5      825.61      822.10     10.89 o 
   6   3   5      345.94      288.45      5.79 o 
   7   3   5      162.49      171.22      5.29 o 
   8   3   5      650.41      614.03     11.59 o 
   9   3   5      183.95      166.38      7.85 o 
  10   3   5      101.76      103.56      7.04 o 
  11   3   5       84.36       80.81      9.53 o 
  12   3   5      210.43      212.48     45.66 o 
  13   3   5      169.17      155.41     32.34 o 
 -14   4   5       15.76       33.37     16.39 o 
 -13   4   5      243.13      244.18     20.48 o 
 -12   4   5      261.50      261.68     18.41 o 
 -11   4   5      158.81      192.95     10.00 o 
 -10   4   5      165.18      186.45      9.06 o 
  -9   4   5      118.76      123.45      7.05 o 
  -8   4   5       16.48       16.67      4.33 o 
  -7   4   5       73.60       62.27      3.97 o 
  -6   4   5     1317.90     1331.24     25.41 o 
  -5   4   5      289.25      314.48      7.63 o 
  -4   4   5     1735.19     1712.06     21.50 o 
  -3   4   5     2447.34     2521.15     32.03 o 
  -2   4   5      798.60      792.06     10.37 o 
  -1   4   5     1528.66     1605.66     23.26 o 
   0   4   5      107.39      122.98      2.26 o 
   1   4   5     1523.15     1556.98     22.07 o 
   2   4   5      798.93      789.54     14.58 o 
   3   4   5     2440.63     2493.82     30.87 o 
   4   4   5     1735.46     1741.22     19.92 o 
   5   4   5      291.79      309.55      5.03 o 
   6   4   5     1318.47     1308.25     18.92 o 
   7   4   5       74.23       70.59      6.20 o 
   8   4   5       16.71       11.00      2.53 o 
   9   4   5      117.38      109.46      6.55 o 
  10   4   5      165.73      186.97     11.08 o 
  11   4   5      158.63      182.41     11.29 o 
  12   4   5      262.21      264.51     13.84 o 
  13   4   5      242.62      243.40     40.68 o 
 -13   5   5       85.68       78.71     13.93 o 
 -12   5   5       26.81       25.07      7.97 o 
 -11   5   5       42.94       47.33      7.39 o 
 -10   5   5       67.13       68.24      7.35 o 
  -9   5   5       66.19       64.60      4.88 o 
  -8   5   5      825.16      828.37     21.73 o 
  -7   5   5      142.08      139.36      9.17 o 
  -6   5   5      906.08      997.19     17.07 o 
  -5   5   5      767.89      776.80     12.31 o 
  -4   5   5     1099.68     1230.13     16.66 o 
  -3   5   5     5224.12     5176.23     68.45 o 
  -2   5   5     2093.37     2252.89     25.38 o 
  -1   5   5     1464.52     1474.56     26.40 o 
   0   5   5      431.38      444.13      6.52 o 
   1   5   5     1468.40     1461.39     23.42 o 
   2   5   5     2092.19     2234.14     33.37 o 
   3   5   5     5230.19     5142.58     66.84 o 
   4   5   5     1099.29     1200.44     20.83 o 
   5   5   5      767.10      772.01     12.03 o 
   6   5   5      905.18     1011.03     16.88 o 
   7   5   5      142.77      144.49      5.31 o 
   8   5   5      826.06      821.80     16.57 o 
   9   5   5       66.02       57.56      6.43 o 
  10   5   5       67.31       72.64      7.52 o 
  11   5   5       43.63       49.12      7.05 o 
  12   5   5       26.59       27.66      6.90 o 
  13   5   5       86.71       80.35     14.82 o 
 -13   6   5       26.15       17.43     10.68 o 
 -12   6   5       45.30       48.26      9.74 o 
 -11   6   5       90.68      108.04      9.49 o 
 -10   6   5      344.71      343.74     24.42 o 
  -9   6   5      363.21      343.63     13.23 o 
  -8   6   5      125.07      117.67      6.65 o 
  -7   6   5       62.21       70.09      4.41 o 
  -6   6   5      687.44      699.46     13.14 o 
  -5   6   5       36.90       37.39      2.38 o 
  -4   6   5     2179.56     2242.78     32.00 o 
  -3   6   5      774.90      741.87     13.02 o 
  -2   6   5      842.84      876.30     10.00 o 
  -1   6   5      450.66      453.13      7.48 o 
   0   6   5      769.40      745.71     10.12 o 
   1   6   5      455.44      444.03      7.37 o 
   2   6   5      841.77      859.45     14.74 o 
   3   6   5      782.01      739.47     11.83 o 
   4   6   5     2181.48     2227.38     36.59 o 
   5   6   5       35.86       45.09      3.17 o 
   6   6   5      683.18      709.69     14.77 o 
   7   6   5       60.50       55.32      4.31 o 
   8   6   5      124.65      103.20      7.77 o 
   9   6   5      364.17      350.55     13.53 o 
  10   6   5      345.55      335.97     14.19 o 
  11   6   5       90.21       76.40     10.94 o 
  12   6   5       45.35       40.30      7.64 o 
  13   6   5       26.51       14.24     13.46 o 
 -12   7   5      102.42      105.67     12.50 o 
 -11   7   5      122.29      110.44     12.49 o 
 -10   7   5      105.57       99.96      9.00 o 
  -9   7   5       42.09       56.03      8.11 o 
  -8   7   5      441.08      419.74     12.91 o 
  -7   7   5       48.73       58.13      6.40 o 
  -6   7   5     1457.28     1386.00     25.38 o 
  -5   7   5      140.63      113.35      4.23 o 
  -4   7   5       84.11       87.00      2.88 o 
  -3   7   5       59.24       58.01      2.58 o 
  -2   7   5      282.05      313.28      5.68 o 
  -1   7   5      163.87      162.55      3.35 o 
   0   7   5       11.43        9.91      1.33 o 
   1   7   5      164.18      164.89      4.39 o 
   2   7   5      280.69      310.48      7.17 o 
   3   7   5       59.17       51.85      2.82 o 
   4   7   5       83.37       87.51      3.49 o 
   5   7   5      141.37      121.47      4.40 o 
   6   7   5     1456.58     1406.72     25.87 o 
   7   7   5       48.79       42.86      4.75 o 
   8   7   5      441.73      413.80     16.63 o 
   9   7   5       41.86       49.03      6.66 o 
  10   7   5      105.22       85.06      8.43 o 
  11   7   5      121.54      150.04     13.53 o 
  12   7   5      101.65       96.79     10.23 o 
  13   7   5       92.94      111.12     23.51 o 
 -12   8   5      167.33      176.16     19.66 o 
 -11   8   5       27.31       16.10      7.67 o 
 -10   8   5      259.59      252.23     16.72 o 
  -9   8   5      101.74      105.01      9.87 o 
  -8   8   5      764.99      711.75     20.27 o 
  -7   8   5      449.08      462.69     16.32 o 
  -6   8   5     1691.57     1685.39     39.57 o 
  -5   8   5      522.33      514.09     13.31 o 
  -4   8   5     2862.67     2910.33     39.03 o 
  -3   8   5      199.58      225.58      5.66 o 
  -2   8   5      955.72      970.80     13.45 o 
  -1   8   5      235.36      228.72      4.93 o 
   0   8   5       36.44       26.25      2.16 o 
   1   8   5      235.73      235.64      6.38 o 
   2   8   5      960.57      996.77     17.24 o 
   3   8   5      198.42      223.62      6.50 o 
   4   8   5     2865.89     2873.51     47.06 o 
   5   8   5      524.01      523.83     11.24 o 
   6   8   5     1692.65     1678.71     27.71 o 
   7   8   5      450.38      449.59     13.02 o 
   8   8   5      766.32      742.48     18.22 o 
   9   8   5      102.16       99.93      7.55 o 
  10   8   5      258.33      250.72     13.48 o 
  11   8   5       26.96       15.68      6.51 o 
  12   8   5      166.57      169.15     18.97 o 
 -11   9   5       51.80       41.14     15.48 o 
 -10   9   5      218.84      227.44     16.57 o 
  -9   9   5       91.08       78.18      8.31 o 
  -8   9   5       15.20       26.16      5.54 o 
  -7   9   5       45.49       51.06      7.05 o 
  -6   9   5      454.29      450.67     19.23 o 
  -5   9   5      509.14      492.34     13.73 o 
  -4   9   5      925.69      905.41     15.12 o 
  -3   9   5     1282.38     1239.13     17.63 o 
  -2   9   5     1547.65     1524.27     21.89 o 
  -1   9   5      185.63      172.56      4.32 o 
   0   9   5     1982.77     1928.93     25.57 o 
   1   9   5      185.63      174.34      6.34 o 
   2   9   5     1555.04     1509.30     25.04 o 
   3   9   5     1279.90     1254.99     19.62 o 
   4   9   5      929.00      899.40     18.84 o 
   5   9   5      507.26      507.33     11.31 o 
   6   9   5      456.53      447.95     12.89 o 
   7   9   5       46.02       59.64      5.75 o 
   8   9   5       14.95       21.46      4.80 o 
   9   9   5       91.47       84.80      8.72 o 
  10   9   5      217.96      205.03     12.89 o 
  11   9   5       51.92       45.58      9.72 o 
 -10  10   5      167.74      155.97     19.18 o 
  -9  10   5       53.01       47.45     10.20 o 
  -8  10   5       55.16       48.15      6.27 o 
  -7  10   5      228.62      235.45     10.66 o 
  -6  10   5       10.97        8.93      3.90 o 
  -5  10   5       21.44       17.52      4.09 o 
  -4  10   5        4.64       13.95      2.63 o 
  -3  10   5       63.64       67.47      3.53 o 
  -2  10   5       77.92       89.29      4.03 o 
  -1  10   5      155.25      161.60      4.92 o 
   0  10   5        5.68        2.18      1.92 o 
   1  10   5      153.66      159.07      5.88 o 
   2  10   5       77.23       88.27      4.78 o 
   3  10   5       62.47       66.36      4.39 o 
   4  10   5        4.43       14.09      2.75 o 
   5  10   5       20.95       20.52      3.33 o 
   6  10   5       10.87       14.80      4.08 o 
   7  10   5      227.37      243.90     10.41 o 
   8  10   5       56.02       49.99      8.00 o 
   9  10   5       53.80       62.02      8.96 o 
  10  10   5      168.90      123.69     14.31 o 
 -10  11   5       42.22        5.46     14.15 o 
  -9  11   5       52.72       54.86     10.49 o 
  -8  11   5       13.83       19.85      6.50 o 
  -7  11   5       33.66       28.74      5.53 o 
  -6  11   5        9.65       13.25      4.46 o 
  -5  11   5       67.32       73.41      6.35 o 
  -4  11   5      892.34      887.05     15.95 o 
  -3  11   5        7.49        8.56      2.45 o 
  -2  11   5      813.36      795.29     13.11 o 
  -1  11   5      231.37      233.91      6.63 o 
   0  11   5        0.94        4.05      2.42 o 
   1  11   5      231.47      229.27      7.20 o 
   2  11   5      808.22      794.22     15.95 o 
   3  11   5        7.69       11.56      2.78 o 
   4  11   5      888.01      869.97     16.02 o 
   5  11   5       68.03       64.94      5.11 o 
   6  11   5        9.88        6.38      4.16 o 
   7  11   5       33.90       37.83      5.56 o 
   8  11   5       13.75       20.96      6.28 o 
   9  11   5       52.35       57.09     11.39 o 
  10  11   5       42.22       29.48     22.63 o 
  -9  12   5       49.19       60.68     16.88 o 
  -8  12   5       10.45        7.26      7.04 o 
  -7  12   5        2.05        3.90      7.74 o 
  -6  12   5      613.53      640.27     16.86 o 
  -5  12   5        5.99        5.36      3.95 o 
  -4  12   5      933.54      939.79     19.46 o 
  -3  12   5       50.88       62.46      4.78 o 
  -2  12   5      382.14      380.53      9.88 o 
  -1  12   5      147.80      149.37      5.85 o 
   0  12   5      479.15      456.99     11.08 o 
   1  12   5      147.82      157.82      7.22 o 
   2  12   5      379.82      367.25     10.01 o 
   3  12   5       51.04       60.43      5.45 o 
   4  12   5      933.52      953.66     27.25 o 
   5  12   5        5.79        6.62      3.45 o 
   6  12   5      613.10      614.79     16.75 o 
   7  12   5        2.03       -1.83      4.70 o 
   8  12   5       10.13        6.16      5.90 o 
   9  12   5       49.82       38.08     11.14 o 
  -8  13   5       55.60       24.88     14.05 o 
  -7  13   5      104.45      103.16      9.25 o 
  -6  13   5      348.32      339.96     12.63 o 
  -5  13   5        9.33       10.10      4.82 o 
  -4  13   5       69.46       81.66      6.96 o 
  -3  13   5       13.72       10.24      3.46 o 
  -2  13   5      106.56      110.43      6.12 o 
  -1  13   5       33.46       42.45      4.69 o 
   0  13   5       54.17       50.70      4.34 o 
   1  13   5       33.72       43.12      4.75 o 
   2  13   5      107.46      114.59      5.78 o 
   3  13   5       13.49        8.77      3.54 o 
   4  13   5       69.59       72.07      7.01 o 
   5  13   5        9.22        7.76      6.19 o 
   6  13   5      348.59      359.01     16.35 o 
   7  13   5      104.28       85.90     10.86 o 
   8  13   5       55.40       46.63     16.98 o 
  -6  14   5       75.49       86.95     16.19 o 
  -5  14   5      217.73      204.75     11.49 o 
  -4  14   5      247.99      254.15     11.08 o 
  -3  14   5      132.11      134.72      8.49 o 
  -2  14   5       80.67       90.96      7.31 o 
  -1  14   5       38.82       37.01      4.90 o 
   0  14   5      114.74      122.09      6.85 o 
   1  14   5       39.18       37.78      5.12 o 
   2  14   5       81.47       83.32      5.59 o 
   3  14   5      132.83      131.83      7.47 o 
   4  14   5      248.80      255.37      9.59 o 
   5  14   5      219.51      192.02     16.91 o 
   6  14   5       75.45       88.63     12.93 o 
  -4  15   5      168.40      169.04     15.77 o 
  -3  15   5       86.38       97.27     11.72 o 
  -2  15   5       22.55       15.09      5.07 o 
  -1  15   5      256.71      241.02     12.19 o 
   0  15   5        1.81       -2.94      3.70 o 
   1  15   5      257.62      255.12      9.86 o 
   2  15   5       22.62       24.31      5.39 o 
   3  15   5       86.91       70.79      8.46 o 
   4  15   5      168.50      173.75     11.96 o 
   5  15   5       71.83       75.18     13.66 o 
  -1  16   5       40.15       47.71     15.32 o 
   0  16   5       67.82       58.24     15.51 o 
   1  16   5       39.78       32.19     10.54 o 
   2  16   5      108.70       94.05     14.54 o 
   0   0   6       37.34       40.57      1.98 o 
   1   0   6      266.49      264.57      6.18 o 
   2   0   6        0.15        0.96      0.64 o 
   3   0   6      151.88      118.88      2.72 o 
   4   0   6       95.88       89.57      3.10 o 
   5   0   6      231.28      178.30      3.96 o 
   6   0   6        0.02       -1.30      1.30 o 
   7   0   6      604.07      597.80     12.24 o 
   8   0   6       56.30       56.69      4.76 o 
   9   0   6      478.70      456.31     13.84 o 
  10   0   6      107.76      109.95      7.81 o 
  11   0   6       37.24       41.68      6.03 o 
  12   0   6      142.01      137.19      9.75 o 
  13   0   6       17.55       17.76      6.95 o 
  14   0   6      119.05      153.27     24.78 o 
 -14   1   6       57.62       60.92     15.90 o 
 -13   1   6      237.73      223.00     12.65 o 
 -12   1   6      104.47       94.47      8.63 o 
 -11   1   6       25.16       25.14      7.74 o 
 -10   1   6      135.16      129.93      8.56 o 
  -9   1   6      207.93      203.46      9.38 o 
  -8   1   6      256.08      257.77      9.60 o 
  -7   1   6      691.77      730.34     17.33 o 
  -6   1   6     1429.73     1515.78     31.53 o 
  -5   1   6     7972.51     9288.28    113.03 o 
  -4   1   6     1419.19     1405.68     17.17 o 
  -3   1   6     4880.27     5588.30     58.24 o 
  -2   1   6      197.78      223.38      3.09 o 
  -1   1   6      239.70      267.64      3.35 o 
   0   1   6        0.19        1.17      0.60 o 
   1   1   6      239.90      271.96      3.32 o 
   2   1   6      198.91      214.22      3.03 o 
   3   1   6     4879.84     5553.24     54.20 o 
   4   1   6     1409.31     1407.54     15.71 o 
   5   1   6     7976.93     9296.02     93.74 o 
   6   1   6     1420.41     1489.31     21.54 o 
   7   1   6      693.41      750.86     13.03 o 
   8   1   6      258.78      255.44      7.16 o 
   9   1   6      208.30      197.39     10.72 o 
  10   1   6      136.27      145.62      8.70 o 
  11   1   6       24.81       28.38      7.01 o 
  12   1   6      103.17       98.85     14.04 o 
  13   1   6      236.86      222.73     27.61 o 
  14   1   6       57.77       69.17     18.24 o 
 -14   2   6       42.55       61.07     12.71 o 
 -13   2   6      110.06      111.91      9.92 o 
 -12   2   6       63.10       69.92      8.07 o 
 -11   2   6      180.86      172.47     10.24 o 
 -10   2   6       77.52       79.51      7.08 o 
  -9   2   6      302.81      296.38     11.16 o 
  -8   2   6      147.10      146.95      7.06 o 
  -7   2   6     1221.86     1214.54     20.07 o 
  -6   2   6      374.86      363.20      8.42 o 
  -5   2   6     1039.78      986.51     15.88 o 
  -4   2   6      197.72      188.52      4.51 o 
  -3   2   6      964.16      995.44     13.22 o 
  -2   2   6      887.32     1046.10     12.88 o 
  -1   2   6     3383.91     3454.83     34.44 o 
   0   2   6        0.17        0.46      0.45 o 
   1   2   6     3379.83     3437.78     33.90 o 
   2   2   6      890.23     1014.18     12.17 o 
   3   2   6      962.34      984.40     14.93 o 
   4   2   6      198.01      187.71      4.06 o 
   5   2   6     1046.45     1004.47     12.76 o 
   6   2   6      375.74      357.48      7.63 o 
   7   2   6     1220.31     1246.91     19.03 o 
   8   2   6      146.78      151.40      5.76 o 
   9   2   6      304.29      289.73      8.15 o 
  10   2   6       77.98       75.63      5.68 o 
  11   2   6      181.85      188.76     11.49 o 
  12   2   6       63.15       77.24     12.15 o 
  13   2   6      109.57      128.10     22.54 o 
 -14   3   6      167.77      168.41     18.27 o 
 -13   3   6      140.52      194.75     23.37 o 
 -12   3   6        4.13       -4.33      4.33 o 
 -11   3   6       15.16       12.59      4.91 o 
 -10   3   6      161.19      166.37      9.45 o 
  -9   3   6        0.89        1.51      3.64 o 
  -8   3   6       96.16       69.61      5.30 o 
  -7   3   6      280.79      305.22      7.33 o 
  -6   3   6     1127.70     1115.47     16.48 o 
  -5   3   6     2212.37     2357.09     31.03 o 
  -4   3   6      249.65      300.56      5.64 o 
  -3   3   6     2591.79     2879.02     36.46 o 
  -2   3   6      271.36      215.33      4.29 o 
  -1   3   6     1257.21     1300.90     17.78 o 
   0   3   6    15160.42    15847.73    149.73 o 
   1   3   6     1262.68     1260.95     15.90 o 
   2   3   6      268.53      205.82      3.57 o 
   3   3   6     2601.35     2903.98     33.63 o 
   4   3   6      242.88      288.48      5.14 o 
   5   3   6     2218.07     2365.12     25.47 o 
   6   3   6     1132.06     1121.03     15.59 o 
   7   3   6      281.36      295.50      7.07 o 
   8   3   6       94.55       69.75      4.81 o 
   9   3   6        0.92       -1.80      3.16 o 
  10   3   6      159.87      164.58     10.36 o 
  11   3   6       15.16        8.37      4.93 o 
  12   3   6        4.08        3.42     12.15 o 
  13   3   6      140.82      168.05     17.69 o 
 -14   4   6       54.62       43.63     12.50 o 
 -13   4   6        5.32        4.49      8.55 o 
 -12   4   6       69.21       80.54      9.92 o 
 -11   4   6       16.88       11.21      4.93 o 
 -10   4   6       17.36       15.32      5.90 o 
  -9   4   6       54.05       63.92      5.58 o 
  -8   4   6       29.07       16.89      3.95 o 
  -7   4   6      349.90      424.64      9.69 o 
  -6   4   6      426.36      452.30     10.56 o 
  -5   4   6      593.66      634.71     11.77 o 
  -4   4   6      989.26     1079.46     15.36 o 
  -3   4   6     2868.04     2992.80     40.24 o 
  -2   4   6     2057.88     2223.85     28.21 o 
  -1   4   6       11.79       15.91      1.54 o 
   0   4   6     1466.58     1420.90     15.00 o 
   1   4   6       10.65       12.09      1.35 o 
   2   4   6     2046.85     2199.20     32.87 o 
   3   4   6     2866.21     2956.72     36.37 o 
   4   4   6      984.80     1079.97     13.72 o 
   5   4   6      594.45      621.93      8.33 o 
   6   4   6      427.79      455.40      8.31 o 
   7   4   6      350.45      415.36      9.24 o 
   8   4   6       29.11       17.55      2.72 o 
   9   4   6       54.11       59.74      5.31 o 
  10   4   6       17.26       16.76      4.88 o 
  11   4   6       17.04        9.30      4.97 o 
  12   4   6       69.62       67.73      8.27 o 
  13   4   6        5.36       16.31      9.48 o 
 -13   5   6      312.16      272.97     24.54 o 
 -12   5   6       94.01      103.73     14.73 o 
 -11   5   6      150.11      158.69     16.71 o 
 -10   5   6       61.07       58.17      7.00 o 
  -9   5   6       87.04       78.60      6.02 o 
  -8   5   6      798.12      792.61     15.47 o 
  -7   5   6      770.97      831.24     15.50 o 
  -6   5   6     1982.89     1995.54     29.99 o 
  -5   5   6      597.44      581.45      9.91 o 
  -4   5   6     2757.13     2941.64     34.94 o 
  -3   5   6     1064.64     1055.64     14.74 o 
  -2   5   6     2080.74     2106.15     25.60 o 
  -1   5   6     1489.40     1479.44     17.65 o 
   0   5   6      858.19     1013.89     12.97 o 
   1   5   6     1490.94     1470.74     20.97 o 
   2   5   6     2072.53     2075.71     31.40 o 
   3   5   6     1057.65     1039.14     14.24 o 
   4   5   6     2753.91     2899.87     51.59 o 
   5   5   6      594.64      587.40      9.58 o 
   6   5   6     1984.44     1985.05     32.59 o 
   7   5   6      773.70      836.73     15.09 o 
   8   5   6      796.45      771.46     24.04 o 
   9   5   6       86.48       77.08      7.12 o 
  10   5   6       60.56       61.30     12.25 o 
  11   5   6      150.25      160.19     10.99 o 
  12   5   6       93.34      113.61     10.05 o 
  13   5   6      312.11      325.82     16.43 o 
 -13   6   6      305.90      346.94     26.05 o 
 -12   6   6       14.77       16.54      7.72 o 
 -11   6   6       91.03       90.83      9.03 o 
 -10   6   6      366.06      373.96     14.89 o 
  -9   6   6      269.75      239.33     11.67 o 
  -8   6   6       47.26       67.01      5.22 o 
  -7   6   6      912.73      901.75     16.37 o 
  -6   6   6      274.57      282.52      7.29 o 
  -5   6   6      902.23      893.80     15.82 o 
  -4   6   6      694.66      669.00      9.84 o 
  -3   6   6      532.76      585.15      9.31 o 
  -2   6   6      631.12      682.18      8.18 o 
  -1   6   6      803.87      830.19     12.95 o 
   0   6   6      157.65      170.55      3.65 o 
   1   6   6      803.28      825.13     12.87 o 
   2   6   6      628.93      668.89     12.12 o 
   3   6   6      533.44      588.38      9.00 o 
   4   6   6      698.20      676.01     11.28 o 
   5   6   6      901.17      872.84     14.01 o 
   6   6   6      274.96      278.51      9.10 o 
   7   6   6      911.57      877.53     21.29 o 
   8   6   6       46.78       65.07      6.58 o 
   9   6   6      267.61      242.97     16.05 o 
  10   6   6      366.84      399.85     16.39 o 
  11   6   6       90.30       80.30      9.89 o 
  12   6   6       14.99       18.99      6.55 o 
  13   6   6      306.32      316.09     33.66 o 
 -12   7   6       28.12       18.91      8.05 o 
 -11   7   6      159.17      166.57     14.64 o 
 -10   7   6      688.40      714.32     21.41 o 
  -9   7   6       91.54       84.63      8.29 o 
  -8   7   6      141.26      159.96      9.60 o 
  -7   7   6       87.30       84.07      6.54 o 
  -6   7   6       74.99       72.80      5.33 o 
  -5   7   6      180.53      196.54      6.53 o 
  -4   7   6      108.79      125.19      3.81 o 
  -3   7   6      757.86      776.81     11.53 o 
  -2   7   6      454.66      485.56      6.45 o 
  -1   7   6        2.68        3.21      1.38 o 
   0   7   6       64.39       66.01      2.68 o 
   1   7   6        2.62        2.07      1.55 o 
   2   7   6      453.08      485.44      9.79 o 
   3   7   6      760.11      789.52     14.17 o 
   4   7   6      108.36      122.57      7.09 o 
   5   7   6      180.37      203.10      5.84 o 
   6   7   6       73.86       61.95      3.95 o 
   7   7   6       86.69       69.78      5.81 o 
   8   7   6      142.01      162.80      8.27 o 
   9   7   6       90.04       92.71      8.19 o 
  10   7   6      690.47      686.48     21.07 o 
  11   7   6      158.71      157.25     11.70 o 
  12   7   6       28.25       16.87      6.77 o 
  13   7   6       17.49       44.19     17.56 o 
 -12   8   6      563.23      694.41     34.94 o 
 -11   8   6      170.03      169.27     14.92 o 
 -10   8   6       48.96       61.24      7.81 o 
  -9   8   6      127.65      127.12     11.91 o 
  -8   8   6      338.41      316.24     13.29 o 
  -7   8   6       88.63       77.91      7.12 o 
  -6   8   6     1304.50     1251.57     26.34 o 
  -5   8   6      243.44      263.47      8.03 o 
  -4   8   6      164.11      158.69      4.97 o 
  -3   8   6      594.88      616.29     10.75 o 
  -2   8   6      400.66      411.72      6.28 o 
  -1   8   6      272.49      284.14      5.10 o 
   0   8   6      338.28      302.21      7.03 o 
   1   8   6      271.84      282.79      7.04 o 
   2   8   6      402.63      388.71      8.05 o 
   3   8   6      591.91      584.33     11.98 o 
   4   8   6      165.97      155.36      4.92 o 
   5   8   6      241.56      282.49      7.74 o 
   6   8   6     1305.65     1224.75     24.70 o 
   7   8   6       89.83       88.22      6.26 o 
   8   8   6      337.90      324.46     11.56 o 
   9   8   6      129.11      133.96     10.17 o 
  10   8   6       49.43       67.31      8.30 o 
  11   8   6      171.13      180.59     12.66 o 
  12   8   6      563.35      707.11     48.19 o 
 -11   9   6       66.11       88.31     12.16 o 
 -10   9   6       52.51       47.89      9.21 o 
  -9   9   6      231.01      247.16     13.11 o 
  -8   9   6       17.52       17.69      5.22 o 
  -7   9   6      766.00      768.78     20.95 o 
  -6   9   6      983.66      927.19     28.23 o 
  -5   9   6      192.11      181.43     10.53 o 
  -4   9   6      530.37      524.70     10.30 o 
  -3   9   6      871.14      807.98     12.67 o 
  -2   9   6      425.04      459.64      7.50 o 
  -1   9   6      492.88      468.91      7.80 o 
   0   9   6      700.42      761.65     11.94 o 
   1   9   6      490.38      443.46      9.88 o 
   2   9   6      423.49      433.43     10.09 o 
   3   9   6      871.38      823.72     14.17 o 
   4   9   6      530.28      524.17     11.69 o 
   5   9   6      191.92      174.42      6.51 o 
   6   9   6      986.36      973.51     21.07 o 
   7   9   6      764.28      754.01     18.47 o 
   8   9   6       17.77       17.15      4.58 o 
   9   9   6      230.42      253.87     13.40 o 
  10   9   6       52.24       40.45      7.63 o 
  11   9   6       66.37       91.92     11.05 o 
 -10  10   6      170.63      173.45     15.83 o 
  -9  10   6      151.89      151.99     14.31 o 
  -8  10   6       48.83       47.55      9.44 o 
  -7  10   6        0.70        4.35      4.21 o 
  -6  10   6      279.18      262.62     11.87 o 
  -5  10   6       41.43       52.45      4.56 o 
  -4  10   6     1231.27     1149.49     18.99 o 
  -3  10   6      260.01      253.98      6.27 o 
  -2  10   6      674.35      648.91     11.72 o 
  -1  10   6      594.05      587.07     10.33 o 
   0  10   6       64.59       68.54      3.78 o 
   1  10   6      594.84      585.89     13.62 o 
   2  10   6      670.88      649.45     15.67 o 
   3  10   6      260.82      258.07      7.04 o 
   4  10   6     1229.40     1172.35     19.36 o 
   5  10   6       41.95       56.83      5.51 o 
   6  10   6      278.83      257.56     13.23 o 
   7  10   6        0.74        4.72      3.89 o 
   8  10   6       48.15       42.88      7.58 o 
   9  10   6      151.21      157.82     11.55 o 
  10  10   6      169.98      180.91     12.92 o 
 -10  11   6       36.68       12.98     16.39 o 
  -9  11   6       40.41       41.73      8.50 o 
  -8  11   6      194.16      215.29     11.42 o 
  -7  11   6       74.36       79.55      7.38 o 
  -6  11   6      172.78      176.61     10.61 o 
  -5  11   6      167.11      175.08      7.77 o 
  -4  11   6      122.47      133.95      7.60 o 
  -3  11   6      424.40      421.26      9.74 o 
  -2  11   6      101.60      121.35      4.76 o 
  -1  11   6      540.49      526.00     10.05 o 
   0  11   6       18.56       17.54      3.21 o 
   1  11   6      541.55      533.94     17.76 o 
   2  11   6      101.78      130.66      6.07 o 
   3  11   6      427.00      454.13     10.96 o 
   4  11   6      122.34      140.56      5.89 o 
   5  11   6      168.91      163.03      7.29 o 
   6  11   6      172.38      174.39      7.89 o 
   7  11   6       74.39       84.35      8.25 o 
   8  11   6      193.88      228.08     13.57 o 
   9  11   6       40.49       60.44      8.66 o 
  -9  12   6      157.60      158.63     23.61 o 
  -8  12   6        6.68        0.12      6.81 o 
  -7  12   6       15.59        6.45      5.07 o 
  -6  12   6      136.15      134.32      7.73 o 
  -5  12   6       83.63       93.77      7.00 o 
  -4  12   6      349.14      355.52     10.71 o 
  -3  12   6        9.59       10.59      3.41 o 
  -2  12   6       49.61       52.97      4.47 o 
  -1  12   6       44.63       49.66      4.10 o 
   0  12   6       27.85       30.84      3.51 o 
   1  12   6       44.74       49.91      4.42 o 
   2  12   6       50.75       59.17      4.76 o 
   3  12   6        9.71       13.72      3.41 o 
   4  12   6      351.17      348.72     10.61 o 
   5  12   6       83.19       94.85      6.33 o 
   6  12   6      136.62      145.21      8.13 o 
   7  12   6       15.46        7.22      4.71 o 
   8  12   6        6.38       -1.59      5.63 o 
   9  12   6      157.41      134.45     16.56 o 
  -7  13   6        1.20        9.09      6.09 o 
  -6  13   6       70.15       65.30      6.79 o 
  -5  13   6       34.96       30.61      5.55 o 
  -4  13   6       11.42        9.32      4.16 o 
  -3  13   6       13.85       10.40      4.09 o 
  -2  13   6        9.88       11.34      3.36 o 
  -1  13   6      303.51      285.20      8.95 o 
   0  13   6       19.14       30.32      4.09 o 
   1  13   6      302.91      300.21     11.12 o 
   2  13   6        9.84       13.71      3.25 o 
   3  13   6       14.02       10.11      4.33 o 
   4  13   6       11.29       15.67      6.42 o 
   5  13   6       34.74       30.02      5.59 o 
   6  13   6       70.12       70.03      7.48 o 
   7  13   6        1.12        2.50      6.97 o 
   8  13   6       27.39       25.27     14.63 o 
  -6  14   6      371.06      381.17     34.54 o 
  -5  14   6       62.23       79.26      8.26 o 
  -4  14   6      269.51      269.59     11.84 o 
  -3  14   6       10.87        1.19      4.21 o 
  -2  14   6      107.76      112.83      8.02 o 
  -1  14   6       79.34       78.20      5.71 o 
   0  14   6       33.01       33.48      4.73 o 
   1  14   6       79.29       74.46      5.78 o 
   2  14   6      107.81      108.33      7.28 o 
   3  14   6       10.92       15.93      4.79 o 
   4  14   6      269.05      288.57     10.60 o 
   5  14   6       62.06       70.46      9.45 o 
   6  14   6      370.88      377.77     27.07 o 
  -4  15   6       74.01       72.49     15.61 o 
  -3  15   6      341.18      346.52     23.27 o 
  -2  15   6       35.42       49.20      8.28 o 
  -1  15   6       25.28       33.72      5.65 o 
   0  15   6        0.23       -1.26      3.60 o 
   1  15   6       24.71       25.25      4.66 o 
   2  15   6       35.09       35.00      5.93 o 
   3  15   6      341.03      349.23     13.25 o 
   4  15   6       73.61       73.53     11.61 o 
   5  15   6      141.11      149.17     20.88 o 
   0  16   6       41.06       28.68     13.27 o 
   1  16   6      105.92      128.58     20.10 o 
   2  16   6       43.05       34.44     11.12 o 
   1   0   7     4198.33     4162.50     43.93 o 
   2   0   7      222.43      234.40      3.70 o 
   3   0   7      420.80      394.96      6.96 o 
   4   0   7       52.92       64.15      2.13 o 
   5   0   7       43.51       29.56      1.94 o 
   6   0   7       79.20       86.19      3.90 o 
   7   0   7       26.65       28.41      3.41 o 
   8   0   7       26.54       33.26      3.93 o 
   9   0   7      108.42      105.95      7.28 o 
  10   0   7      237.05      243.77     12.56 o 
  11   0   7      102.59      100.85      8.10 o 
  12   0   7        0.04       -2.89      5.06 o 
  13   0   7      176.43      190.68     13.76 o 
  14   0   7        0.17        1.07     11.61 o 
 -14   1   7       35.75       44.40     11.61 o 
 -13   1   7      222.36      266.52     13.69 o 
 -12   1   7       51.62       35.94      7.49 o 
 -11   1   7      123.16      149.63      9.62 o 
 -10   1   7      418.11      386.40     13.47 o 
  -9   1   7      127.00      130.94      7.96 o 
  -8   1   7      269.11      292.08     10.30 o 
  -7   1   7     1573.72     1590.02     27.97 o 
  -6   1   7     1577.62     1619.20     24.66 o 
  -5   1   7      152.97      168.40      4.18 o 
  -4   1   7     2667.05     2676.28     33.45 o 
  -3   1   7      157.78      197.68      3.26 o 
  -2   1   7     1203.02     1218.58     14.90 o 
  -1   1   7     2528.00     2553.43     22.40 o 
   0   1   7      795.76      775.80      7.51 o 
   1   1   7     2532.75     2607.01     24.57 o 
   2   1   7     1199.98     1199.94     13.64 o 
   3   1   7      157.89      203.90      3.05 o 
   4   1   7     2669.25     2741.51     31.71 o 
   5   1   7      149.16      172.56      3.62 o 
   6   1   7     1572.14     1612.74     21.26 o 
   7   1   7     1568.46     1586.72     23.28 o 
   8   1   7      267.04      288.03      7.63 o 
   9   1   7      125.10      139.82      6.62 o 
  10   1   7      421.21      402.71     12.17 o 
  11   1   7      124.37      150.40      9.38 o 
  12   1   7       52.39       47.01      7.85 o 
  13   1   7      222.90      215.02     27.61 o 
  14   1   7       36.13       60.00     18.44 o 
 -14   2   7       92.78       77.88     13.74 o 
 -13   2   7      183.30      192.62     12.20 o 
 -12   2   7      212.43      199.07     12.74 o 
 -11   2   7      159.66      154.95      9.87 o 
 -10   2   7      112.63       96.63      7.69 o 
  -9   2   7      361.72      367.60     12.41 o 
  -8   2   7      210.54      220.73     11.90 o 
  -7   2   7      259.58      260.25      6.83 o 
  -6   2   7      983.30      992.75     16.44 o 
  -5   2   7        1.51        3.42      1.11 o 
  -4   2   7     1930.53     2028.87     31.46 o 
  -3   2   7     3621.90     3750.21     48.03 o 
  -2   2   7      479.50      519.14      9.52 o 
  -1   2   7      840.75      798.17      8.47 o 
   0   2   7       57.12       48.91      1.24 o 
   1   2   7      843.89      800.26      8.50 o 
   2   2   7      478.26      503.06      7.63 o 
   3   2   7     3630.65     3672.40     46.82 o 
   4   2   7     1927.26     2034.11     22.99 o 
   5   2   7        1.72        5.36      2.13 o 
   6   2   7      984.29      995.41     13.27 o 
   7   2   7      257.75      268.14      8.39 o 
   8   2   7      210.55      224.52      6.86 o 
   9   2   7      359.69      360.82     14.19 o 
  10   2   7      113.19      106.26      7.55 o 
  11   2   7      160.96      162.75      9.01 o 
  12   2   7      213.24      227.51     26.73 o 
  13   2   7      184.72      194.53     26.73 o 
 -14   3   7       35.23       37.98     11.74 o 
 -13   3   7       27.66       35.20      8.40 o 
 -12   3   7      213.33      214.50     17.26 o 
 -11   3   7      143.45      143.03      9.74 o 
 -10   3   7      168.58      173.34      9.71 o 
  -9   3   7     1129.98     1070.01     22.14 o 
  -8   3   7      136.16      134.70      9.13 o 
  -7   3   7      971.51      959.41     16.60 o 
  -6   3   7      385.78      386.02      9.90 o 
  -5   3   7      966.40      937.42     15.60 o 
  -4   3   7     1710.97     1867.22     24.91 o 
  -3   3   7     6709.27     6999.37     92.26 o 
  -2   3   7      108.69      117.99      2.73 o 
  -1   3   7      638.36      651.30      7.51 o 
   0   3   7       10.73       15.24      0.96 o 
   1   3   7      639.17      625.38      8.18 o 
   2   3   7      108.91      107.59      2.48 o 
   3   3   7     6706.99     6877.66    110.36 o 
   4   3   7     1712.33     1877.33     23.10 o 
   5   3   7      960.95      954.24     12.48 o 
   6   3   7      382.58      382.97      7.05 o 
   7   3   7      974.26      971.71     17.48 o 
   8   3   7      134.27      130.53      6.17 o 
   9   3   7     1132.94     1028.54     19.75 o 
  10   3   7      169.47      171.46     10.49 o 
  11   3   7      142.27      147.63     15.42 o 
  12   3   7      214.35      197.16     14.33 o 
  13   3   7       27.21        3.41     11.61 o 
 -14   4   7       27.39       12.62     10.66 o 
 -13   4   7      319.27      364.76     24.01 o 
 -12   4   7       72.72       63.22      9.18 o 
 -11   4   7      391.57      444.83     15.53 o 
 -10   4   7       76.55       64.87      6.11 o 
  -9   4   7      144.93      156.51      7.97 o 
  -8   4   7      238.48      229.58      8.77 o 
  -7   4   7      839.13      810.40     17.15 o 
  -6   4   7       86.92       91.91      4.58 o 
  -5   4   7      241.15      242.82      5.42 o 
  -4   4   7      333.54      402.92      7.67 o 
  -3   4   7      613.10      686.70     11.51 o 
  -2   4   7       57.82       38.34      1.72 o 
  -1   4   7      532.41      520.79      6.61 o 
   0   4   7      806.73      786.20      9.59 o 
   1   4   7      531.96      497.11      9.25 o 
   2   4   7       58.49       36.00      1.86 o 
   3   4   7      613.68      701.30      9.46 o 
   4   4   7      337.61      407.44      6.53 o 
   5   4   7      239.92      247.53      4.43 o 
   6   4   7       86.26       90.49      2.70 o 
   7   4   7      840.07      811.93     15.57 o 
   8   4   7      238.64      226.08     14.39 o 
   9   4   7      145.74      168.42     14.32 o 
  10   4   7       77.39       60.30      7.00 o 
  11   4   7      390.58      410.75     15.57 o 
  12   4   7       71.83       68.00     10.40 o 
  13   4   7      318.19      364.12     24.92 o 
 -13   5   7        0.49       -7.88      7.88 o 
 -12   5   7      103.11      125.73     13.10 o 
 -11   5   7       46.18       54.17      7.34 o 
 -10   5   7      308.64      314.98     14.83 o 
  -9   5   7      241.18      234.55      9.67 o 
  -8   5   7      760.48      753.99     15.02 o 
  -7   5   7      172.66      153.23      5.85 o 
  -6   5   7       74.54       72.82      3.89 o 
  -5   5   7      161.72      164.77      4.55 o 
  -4   5   7      522.90      576.59      9.39 o 
  -3   5   7      119.38      123.75      2.81 o 
  -2   5   7     2601.99     2543.51     27.01 o 
  -1   5   7     1683.22     1741.85     22.39 o 
   0   5   7      670.34      594.50     10.01 o 
   1   5   7     1682.93     1759.09     24.51 o 
   2   5   7     2611.19     2526.45     41.63 o 
   3   5   7      119.63      122.97      3.46 o 
   4   5   7      523.28      583.40     10.66 o 
   5   5   7      162.23      172.78      3.60 o 
   6   5   7       71.55       61.38      3.64 o 
   7   5   7      172.55      155.21      6.85 o 
   8   5   7      762.11      745.62     16.82 o 
   9   5   7      241.21      222.99     11.02 o 
  10   5   7      307.67      291.80     17.15 o 
  11   5   7       46.17       68.59      7.97 o 
  12   5   7      102.54      106.53     10.17 o 
  13   5   7        0.49        9.45      9.68 o 
 -13   6   7       73.37       66.88     16.15 o 
 -12   6   7      150.96      164.52     14.87 o 
 -11   6   7      104.82       91.27      9.11 o 
 -10   6   7      298.51      300.93     13.74 o 
  -9   6   7      125.62      134.30      9.22 o 
  -8   6   7       92.42       86.26      8.86 o 
  -7   6   7      377.83      388.20      9.41 o 
  -6   6   7     1215.94     1266.44     30.64 o 
  -5   6   7     1161.31     1202.31     17.82 o 
  -4   6   7     1292.62     1186.75     16.33 o 
  -3   6   7      620.48      673.44      9.66 o 
  -2   6   7     1164.78     1197.59     13.72 o 
  -1   6   7      776.97      816.50     11.63 o 
   0   6   7     3226.39     3340.03     41.61 o 
   1   6   7      776.06      805.83     13.85 o 
   2   6   7     1173.81     1189.08     19.46 o 
   3   6   7      618.93      666.98     11.10 o 
   4   6   7     1293.62     1209.61     19.51 o 
   5   6   7     1160.23     1237.48     18.28 o 
   6   6   7     1218.15     1198.69     20.56 o 
   7   6   7      378.29      371.57     10.59 o 
   8   6   7       91.23       88.09      7.49 o 
   9   6   7      125.79      121.67     14.53 o 
  10   6   7      297.28      301.79     13.82 o 
  11   6   7      104.70      107.91      9.70 o 
  12   6   7      149.87      170.16     12.37 o 
  13   6   7       73.14       92.97     20.49 o 
 -12   7   7       13.48       27.05      8.75 o 
 -11   7   7       19.45       22.70      7.83 o 
 -10   7   7      154.32      148.98     10.51 o 
  -9   7   7       53.26       56.21      6.96 o 
  -8   7   7      158.27      186.84     10.28 o 
  -7   7   7     1042.09     1043.36     24.99 o 
  -6   7   7      457.19      456.12     11.71 o 
  -5   7   7     1847.40     1904.94     24.44 o 
  -4   7   7     2881.62     2940.76     35.44 o 
  -3   7   7     1352.15     1369.30     17.71 o 
  -2   7   7     1018.72     1057.64     11.81 o 
  -1   7   7      937.69      934.89     12.00 o 
   0   7   7       17.51       18.10      2.12 o 
   1   7   7      943.50      945.21     16.12 o 
   2   7   7     1015.61     1067.35     17.98 o 
   3   7   7     1355.83     1354.56     22.36 o 
   4   7   7     2877.44     2883.18     39.85 o 
   5   7   7     1847.69     1913.98     29.26 o 
   6   7   7      454.49      473.10     16.96 o 
   7   7   7     1040.73     1079.53     22.46 o 
   8   7   7      158.78      172.85      8.62 o 
   9   7   7       52.01       48.11      8.08 o 
  10   7   7      155.62      139.18     18.59 o 
  11   7   7       18.97       12.84      6.25 o 
  12   7   7       13.75       23.89      7.25 o 
 -12   8   7        6.37        1.46     14.63 o 
 -11   8   7       46.45       25.35     10.16 o 
 -10   8   7      183.00      172.86     11.78 o 
  -9   8   7       69.23       69.47      7.95 o 
  -8   8   7      105.73      109.25      9.56 o 
  -7   8   7        8.43       17.43      4.78 o 
  -6   8   7      593.61      583.47     15.66 o 
  -5   8   7     1730.94     1712.97     26.60 o 
  -4   8   7      840.98      832.20     15.75 o 
  -3   8   7      856.90      837.08     14.73 o 
  -2   8   7      134.43      143.68      4.05 o 
  -1   8   7       14.45       19.33      1.68 o 
   0   8   7        5.45        7.22      1.82 o 
   1   8   7       13.61       20.39      2.28 o 
   2   8   7      132.84      127.60      4.88 o 
   3   8   7      859.69      853.78     19.44 o 
   4   8   7      839.19      848.36     16.31 o 
   5   8   7     1730.69     1720.00     30.05 o 
   6   8   7      592.93      597.00     14.89 o 
   7   8   7        8.35        4.49      3.46 o 
   8   8   7      105.73      126.94     13.91 o 
   9   8   7       68.99       71.04      8.00 o 
  10   8   7      183.05      173.39     11.91 o 
  11   8   7       47.11       46.63      8.04 o 
  12   8   7        6.28       -1.42      9.02 o 
 -11   9   7       16.54       11.25      9.96 o 
 -10   9   7      119.70       99.87     11.98 o 
  -9   9   7      175.51      176.04     11.44 o 
  -8   9   7      117.91      111.23      9.19 o 
  -7   9   7       52.42       40.73      6.17 o 
  -6   9   7      723.94      692.20     19.06 o 
  -5   9   7      233.03      227.80      9.28 o 
  -4   9   7     1101.19     1078.17     15.97 o 
  -3   9   7      989.91      963.65     14.40 o 
  -2   9   7      867.01      849.61     12.00 o 
  -1   9   7      225.04      209.68      4.99 o 
   0   9   7     1725.94     1626.44     24.21 o 
   1   9   7      226.66      216.62      5.94 o 
   2   9   7      866.38      848.85     14.41 o 
   3   9   7      988.79      948.97     17.79 o 
   4   9   7     1097.09     1063.90     23.70 o 
   5   9   7      229.36      253.41     13.04 o 
   6   9   7      722.02      679.20     16.74 o 
   7   9   7       52.74       56.20      5.60 o 
   8   9   7      118.93      102.03      8.76 o 
   9   9   7      176.29      171.23     11.61 o 
  10   9   7      120.64      126.81     10.78 o 
  11   9   7       16.21       11.85      6.86 o 
 -10  10   7       19.10       11.55      7.81 o 
  -9  10   7      197.22      203.59     12.87 o 
  -8  10   7       74.32       77.58      9.13 o 
  -7  10   7        3.71       -2.46      4.08 o 
  -6  10   7      137.89      129.27      8.07 o 
  -5  10   7      323.70      316.65     11.20 o 
  -4  10   7      132.78      132.75      5.51 o 
  -3  10   7      205.44      195.11      5.55 o 
  -2  10   7      159.38      155.53      4.88 o 
  -1  10   7      684.59      652.30     12.40 o 
   0  10   7       65.68       62.22      3.60 o 
   1  10   7      681.97      649.85     12.19 o 
   2  10   7      159.18      148.76      6.94 o 
   3  10   7      203.96      213.07      6.44 o 
   4  10   7      132.93      136.49      5.55 o 
   5  10   7      323.32      316.49     11.83 o 
   6  10   7      137.94      124.33      7.68 o 
   7  10   7        3.81        9.26      4.67 o 
   8  10   7       74.84       90.77      8.88 o 
   9  10   7      197.10      218.64     13.21 o 
  10  10   7       19.18       14.87      6.57 o 
 -10  11   7       35.53        2.93     15.41 o 
  -9  11   7      590.00      611.53     32.11 o 
  -8  11   7       59.09       59.18      7.73 o 
  -7  11   7      141.74      168.11      9.98 o 
  -6  11   7      255.63      231.20     11.65 o 
  -5  11   7       17.61       12.78      5.21 o 
  -4  11   7     1694.38     1605.93     27.99 o 
  -3  11   7      500.48      481.36     11.61 o 
  -2  11   7     1159.27     1123.27     18.48 o 
  -1  11   7      236.11      256.31      6.80 o 
   0  11   7      103.84      110.56      4.95 o 
   1  11   7      236.64      240.80      7.75 o 
   2  11   7     1163.21     1141.55     21.90 o 
   3  11   7      501.15      493.82     10.75 o 
   4  11   7     1698.16     1627.33     28.51 o 
   5  11   7       17.11        8.56      3.74 o 
   6  11   7      256.81      254.60     10.73 o 
   7  11   7      143.50      165.37     13.69 o 
   8  11   7       60.00       59.30      7.87 o 
   9  11   7      592.25      652.75     24.68 o 
  -9  12   7       80.72      102.24     20.39 o 
  -8  12   7        8.16        6.71      6.22 o 
  -7  12   7      213.92      229.58     10.03 o 
  -6  12   7      118.23      122.49      8.12 o 
  -5  12   7       21.16       23.04      4.97 o 
  -4  12   7      244.90      258.66      9.37 o 
  -3  12   7      165.07      167.84      7.65 o 
  -2  12   7      253.12      248.12      8.17 o 
  -1  12   7      341.17      353.11      9.44 o 
   0  12   7      660.47      645.19     15.94 o 
   1  12   7      342.05      341.67      9.62 o 
   2  12   7      254.47      247.05     10.47 o 
   3  12   7      166.76      166.62      7.17 o 
   4  12   7      245.27      269.91     13.37 o 
   5  12   7       21.06       21.04      4.12 o 
   6  12   7      118.72      107.66      7.64 o 
   7  12   7      213.39      207.97     10.27 o 
   8  12   7        8.29        2.74      5.70 o 
   9  12   7       80.27      103.97     12.20 o 
  -7  13   7       91.10      113.33     14.77 o 
  -6  13   7       22.27       22.77      5.31 o 
  -5  13   7      161.00      158.44      9.08 o 
  -4  13   7       74.82       88.58      7.10 o 
  -3  13   7      171.76      163.91      8.76 o 
  -2  13   7      585.90      579.81     15.38 o 
  -1  13   7       98.01      110.27      6.08 o 
   0  13   7     1020.13     1026.25     23.09 o 
   1  13   7       97.51       95.80      6.03 o 
   2  13   7      587.08      559.53     15.53 o 
   3  13   7      169.92      150.33      9.66 o 
   4  13   7       75.52       80.24      6.90 o 
   5  13   7      160.23      173.88     12.72 o 
   6  13   7       22.64       15.07      5.49 o 
   7  13   7       91.05       98.95     11.45 o 
   8  13   7        5.65        2.75      8.48 o 
  -5  14   7      153.08      125.18      8.94 o 
  -4  14   7       26.04       30.73      5.81 o 
  -3  14   7       15.47       15.76      4.79 o 
  -2  14   7       23.93       26.59      5.99 o 
  -1  14   7        0.95        7.47      4.21 o 
   0  14   7        3.63       -1.48      3.39 o 
   1  14   7        0.90        5.05      3.68 o 
   2  14   7       24.36       24.94      4.77 o 
   3  14   7       15.23       20.19      4.66 o 
   4  14   7       26.03       38.02      8.62 o 
   5  14   7      152.31      139.11     10.80 o 
   6  14   7        9.81       -0.26      7.94 o 
   7  14   7       27.23       25.95     13.76 o 
  -4  15   7      153.32      150.44     20.39 o 
  -3  15   7       20.17       25.36      8.76 o 
  -2  15   7       48.03       46.94      9.55 o 
  -1  15   7        8.28       -4.33      4.33 o 
   0  15   7       11.34       11.63      5.18 o 
   1  15   7        8.38        7.02      4.29 o 
   2  15   7       47.25       42.40      6.27 o 
   3  15   7       20.06       16.31      5.62 o 
   4  15   7      152.60      145.62     15.27 o 
   5  15   7      102.48       96.19     17.46 o 
   0   0   8     6617.69     6946.27     97.08 o 
   1   0   8      277.50      310.60      5.06 o 
   2   0   8     1090.61      993.80     11.92 o 
   3   0   8      888.16      970.08     13.65 o 
   4   0   8      403.59      369.12      6.14 o 
   5   0   8     3259.12     3610.32     40.78 o 
   6   0   8      251.71      245.97      6.78 o 
   7   0   8        3.77        1.14      2.28 o 
   8   0   8      326.64      307.69      9.58 o 
   9   0   8      104.68       98.43      6.40 o 
  10   0   8        8.03       -3.37      4.35 o 
  11   0   8        0.15        1.25      4.29 o 
  12   0   8        1.02        4.02      5.42 o 
  13   0   8      470.20      508.56     20.63 o 
  14   0   8       69.12       89.36     20.10 o 
 -14   1   8       43.45       51.89     11.17 o 
 -13   1   8       84.00       93.81     10.72 o 
 -12   1   8       60.01       61.06      8.97 o 
 -11   1   8      151.88      144.72      9.62 o 
 -10   1   8       33.33       37.23      5.62 o 
  -9   1   8      141.92      135.80      8.13 o 
  -8   1   8       88.98       97.82      6.55 o 
  -7   1   8      579.35      612.63     15.17 o 
  -6   1   8      527.76      546.90     10.79 o 
  -5   1   8      206.60      163.86      4.30 o 
  -4   1   8     1791.29     2006.96     25.25 o 
  -3   1   8      508.85      451.17      6.68 o 
  -2   1   8     1142.14     1222.56     15.15 o 
  -1   1   8     1229.12     1262.95     11.36 o 
   0   1   8      130.78      122.10      2.03 o 
   1   1   8     1229.03     1240.25     12.35 o 
   2   1   8     1139.26     1232.59     14.87 o 
   3   1   8      502.20      438.69      6.63 o 
   4   1   8     1788.67     2018.58     24.66 o 
   5   1   8      206.92      168.99      3.65 o 
   6   1   8      529.45      561.95      9.30 o 
   7   1   8      582.55      618.53     12.33 o 
   8   1   8       88.97       88.94      4.72 o 
   9   1   8      140.68      117.83      7.62 o 
  10   1   8       32.85       22.11      4.41 o 
  11   1   8      151.33      157.12      9.56 o 
  12   1   8       60.19       61.30      9.28 o 
  13   1   8       83.72       99.24     13.55 o 
  14   1   8       43.45       65.95     18.54 o 
 -14   2   8       13.12       11.35      9.56 o 
 -13   2   8      254.54      283.60     14.18 o 
 -12   2   8       79.83       85.33      8.52 o 
 -11   2   8       57.73       55.28      8.74 o 
 -10   2   8      237.58      247.60     11.04 o 
  -9   2   8      417.63      380.03     12.90 o 
  -8   2   8      923.08      879.12     20.79 o 
  -7   2   8      620.55      598.60     12.27 o 
  -6   2   8      869.01      865.43     14.90 o 
  -5   2   8      733.04      836.45     14.19 o 
  -4   2   8      688.69      646.45     10.54 o 
  -3   2   8     1765.05     1992.46     24.91 o 
  -2   2   8      417.51      413.07      6.39 o 
  -1   2   8      885.44      969.97     10.09 o 
   0   2   8        0.18        2.10      0.78 o 
   1   2   8      886.96      981.44     11.18 o 
   2   2   8      412.40      404.04      6.17 o 
   3   2   8     1759.47     1983.04     27.38 o 
   4   2   8      687.24      642.34      8.88 o 
   5   2   8      728.95      835.97     11.03 o 
   6   2   8      867.60      896.66     12.12 o 
   7   2   8      619.17      602.62     11.35 o 
   8   2   8      918.86      882.31     15.41 o 
   9   2   8      415.26      385.16      9.50 o 
  10   2   8      235.57      203.48      9.47 o 
  11   2   8       57.69       63.48      7.18 o 
  12   2   8       81.11      104.10     19.90 o 
  13   2   8      255.81      248.19     29.37 o 
 -14   3   8      172.89      161.07     18.16 o 
 -13   3   8       22.93       16.17      7.26 o 
 -12   3   8      325.06      335.13     14.50 o 
 -11   3   8      138.66      166.03     12.74 o 
 -10   3   8      142.23      152.73      9.36 o 
  -9   3   8      499.49      493.45     13.56 o 
  -8   3   8      163.21      157.82      9.51 o 
  -7   3   8      230.35      210.46      6.39 o 
  -6   3   8      326.63      375.63     11.60 o 
  -5   3   8      429.96      493.98      9.71 o 
  -4   3   8      346.51      397.22      7.90 o 
  -3   3   8     2749.77     3136.56     47.76 o 
  -2   3   8      583.74      674.88     10.86 o 
  -1   3   8     1004.19     1084.29     11.79 o 
   0   3   8      132.25      138.18      2.60 o 
   1   3   8     1004.32     1082.23     13.14 o 
   2   3   8      585.87      674.78     11.80 o 
   3   3   8     2756.30     3095.74     38.86 o 
   4   3   8      349.12      407.71      6.95 o 
   5   3   8      434.34      516.32      7.52 o 
   6   3   8      329.66      362.64      7.22 o 
   7   3   8      230.48      215.50      7.04 o 
   8   3   8      164.99      157.99      7.34 o 
   9   3   8      498.47      469.25     12.45 o 
  10   3   8      143.27      148.26      8.67 o 
  11   3   8      139.46      124.71      9.46 o 
  12   3   8      326.51      332.12     17.83 o 
  13   3   8       23.47       32.39     13.85 o 
 -14   4   8      197.73      167.22     27.41 o 
 -13   4   8       54.83       38.52     11.45 o 
 -12   4   8       84.05      103.71     11.05 o 
 -11   4   8      101.80      124.05      9.43 o 
 -10   4   8      307.01      329.22     11.62 o 
  -9   4   8      116.51      117.41      7.27 o 
  -8   4   8      858.23      830.80     18.36 o 
  -7   4   8      492.40      486.71     12.35 o 
  -6   4   8     1349.51     1344.93     27.43 o 
  -5   4   8     1971.10     2080.57     28.13 o 
  -4   4   8      528.58      529.92      8.68 o 
  -3   4   8     2053.88     2306.15     32.45 o 
  -2   4   8      162.94      176.44      3.66 o 
  -1   4   8      644.64      761.70      9.17 o 
   0   4   8     5078.73     5559.18     58.98 o 
   1   4   8      642.73      744.37     14.42 o 
   2   4   8      161.18      176.08      3.83 o 
   3   4   8     2053.44     2276.70     25.47 o 
   4   4   8      530.65      537.16      8.11 o 
   5   4   8     1971.15     2134.03     24.51 o 
   6   4   8     1344.40     1336.86     18.05 o 
   7   4   8      490.23      492.92     11.25 o 
   8   4   8      859.36      832.05     16.54 o 
   9   4   8      114.96      119.84      7.16 o 
  10   4   8      308.32      288.87     12.83 o 
  11   4   8      103.07      122.84     10.12 o 
  12   4   8       83.17       64.42      8.89 o 
  13   4   8       54.36       70.23     14.15 o 
 -13   5   8       20.67       15.57     10.33 o 
 -12   5   8       51.28       64.51      9.75 o 
 -11   5   8      190.70      183.36     13.04 o 
 -10   5   8      167.41      155.45     10.43 o 
  -9   5   8      417.32      383.90     13.24 o 
  -8   5   8      588.90      564.75     14.36 o 
  -7   5   8      463.16      465.19     10.49 o 
  -6   5   8      997.53      983.39     21.29 o 
  -5   5   8      602.35      587.51     10.25 o 
  -4   5   8      729.04      755.62     15.70 o 
  -3   5   8       35.75       52.23      2.74 o 
  -2   5   8      931.13      961.75     12.70 o 
  -1   5   8     2252.57     2298.53     33.97 o 
   0   5   8      566.19      555.54      7.75 o 
   1   5   8     2248.12     2315.76     31.60 o 
   2   5   8      932.82      940.97     14.43 o 
   3   5   8       36.26       52.67      2.69 o 
   4   5   8      733.24      754.10     13.33 o 
   5   5   8      604.66      566.17     10.87 o 
   6   5   8      999.71      979.88     18.17 o 
   7   5   8      467.76      479.05     12.20 o 
   8   5   8      588.88      562.95     14.20 o 
   9   5   8      421.12      414.10     14.26 o 
  10   5   8      167.36      159.50     11.11 o 
  11   5   8      190.48      186.75     11.86 o 
  12   5   8       50.94       60.77     10.32 o 
  13   5   8       20.26       14.84     13.76 o 
 -13   6   8      281.65      327.80     35.51 o 
 -12   6   8       51.65       53.76      9.57 o 
 -11   6   8      279.26      316.46     14.95 o 
 -10   6   8      115.76      120.34      9.74 o 
  -9   6   8      260.01      234.92     16.26 o 
  -8   6   8        8.72        1.83      3.65 o 
  -7   6   8      503.67      449.61     10.28 o 
  -6   6   8      100.34       91.16      5.23 o 
  -5   6   8      744.61      853.98     21.89 o 
  -4   6   8      160.96      163.55      3.93 o 
  -3   6   8     1268.40     1271.33     16.55 o 
  -2   6   8     1220.73     1248.03     14.26 o 
  -1   6   8     1841.41     1819.71     23.10 o 
   0   6   8     3983.68     4259.25     51.11 o 
   1   6   8     1833.33     1784.65     29.36 o 
   2   6   8     1218.79     1230.69     18.39 o 
   3   6   8     1270.42     1243.34     18.82 o 
   4   6   8      158.07      162.03      4.63 o 
   5   6   8      749.96      852.94     13.69 o 
   6   6   8      100.43       80.09      4.46 o 
   7   6   8      501.61      444.56     10.73 o 
   8   6   8        9.19        3.86      3.88 o 
   9   6   8      260.04      240.74     21.11 o 
  10   6   8      114.83      107.95      9.36 o 
  11   6   8      279.47      321.69     15.14 o 
  12   6   8       51.80       38.93     10.65 o 
  13   6   8      281.98      288.48     30.54 o 
 -12   7   8      140.45      129.99     14.31 o 
 -11   7   8      214.96      245.36     14.01 o 
 -10   7   8      110.86      124.20     19.12 o 
  -9   7   8      325.82      319.10     13.98 o 
  -8   7   8      539.68      518.55     16.64 o 
  -7   7   8     1508.96     1409.38     31.37 o 
  -6   7   8      538.72      494.72     12.30 o 
  -5   7   8     1192.27     1192.30     16.30 o 
  -4   7   8      497.44      488.39      7.79 o 
  -3   7   8      631.24      651.48      9.04 o 
  -2   7   8     1363.06     1292.30     14.53 o 
  -1   7   8      161.68      183.65      4.03 o 
   0   7   8      841.60      790.11     12.02 o 
   1   7   8      161.33      179.66      4.90 o 
   2   7   8     1359.37     1280.81     21.27 o 
   3   7   8      627.33      629.72     12.32 o 
   4   7   8      498.50      483.62      9.25 o 
   5   7   8     1191.59     1179.45     19.54 o 
   6   7   8      537.23      519.33     11.40 o 
   7   7   8     1509.76     1462.09     28.18 o 
   8   7   8      537.55      499.09     16.21 o 
   9   7   8      325.40      312.35     13.77 o 
  10   7   8      110.40      113.98     13.49 o 
  11   7   8      214.89      230.64     15.88 o 
  12   7   8      140.38      147.51     15.81 o 
 -11   8   8      168.65      186.54     15.69 o 
 -10   8   8       34.84       36.71      7.00 o 
  -9   8   8      268.48      276.87     13.54 o 
  -8   8   8      296.86      329.14     13.62 o 
  -7   8   8      298.71      278.48     12.26 o 
  -6   8   8      273.72      263.71     11.33 o 
  -5   8   8      194.89      191.98      7.73 o 
  -4   8   8      154.33      177.46      4.81 o 
  -3   8   8      188.85      180.72      4.32 o 
  -2   8   8      278.86      271.73      4.84 o 
  -1   8   8     1639.51     1557.28     22.12 o 
   0   8   8      124.50      126.76      4.19 o 
   1   8   8     1644.12     1573.98     23.14 o 
   2   8   8      279.26      283.40      9.62 o 
   3   8   8      191.76      194.32      5.92 o 
   4   8   8      155.29      187.23      5.46 o 
   5   8   8      197.80      201.93      9.49 o 
   6   8   8      274.34      300.06     12.34 o 
   7   8   8      297.63      291.16     10.91 o 
   8   8   8      297.07      305.76     13.17 o 
   9   8   8      267.90      289.70     13.81 o 
  10   8   8       35.10       43.87      7.43 o 
  11   8   8      169.36      166.90     12.53 o 
  12   8   8       49.66       75.99     13.42 o 
 -11   9   8       36.52       41.39     11.97 o 
 -10   9   8       85.55       80.95     11.32 o 
  -9   9   8      700.65      756.16     22.77 o 
  -8   9   8      221.31      239.86     15.80 o 
  -7   9   8      226.95      233.00     11.72 o 
  -6   9   8      299.30      288.15     12.18 o 
  -5   9   8      398.78      378.76     12.01 o 
  -4   9   8      628.06      606.84     11.77 o 
  -3   9   8      619.14      627.75     10.55 o 
  -2   9   8      187.55      185.33      4.71 o 
  -1   9   8     1433.86     1404.36     18.15 o 
   0   9   8      295.01      303.41      6.73 o 
   1   9   8     1433.63     1442.75     21.96 o 
   2   9   8      188.44      186.00      5.64 o 
   3   9   8      618.82      633.22     13.32 o 
   4   9   8      630.19      632.65     11.75 o 
   5   9   8      398.82      404.44     16.05 o 
   6   9   8      298.96      323.53     10.83 o 
   7   9   8      227.05      235.11     11.61 o 
   8   9   8      219.00      215.76     12.06 o 
   9   9   8      700.80      736.18     22.46 o 
  10   9   8       86.37       85.55      9.53 o 
  11   9   8       36.70       37.93      9.35 o 
 -10  10   8       85.06       83.89     19.52 o 
  -9  10   8       89.18      102.32     10.03 o 
  -8  10   8      173.32      198.43     12.06 o 
  -7  10   8       96.40       94.81      7.95 o 
  -6  10   8       63.05       61.82      6.31 o 
  -5  10   8      336.25      332.86     10.06 o 
  -4  10   8      332.48      314.64     12.54 o 
  -3  10   8       50.45       55.30      3.76 o 
  -2  10   8      148.79      141.15      5.27 o 
  -1  10   8      310.90      292.56      7.26 o 
   0  10   8        0.02        7.03      1.92 o 
   1  10   8      310.34      310.30      7.65 o 
   2  10   8      148.73      141.99      6.05 o 
   3  10   8       50.70       55.61      4.03 o 
   4  10   8      332.94      310.28      8.12 o 
   5  10   8      338.19      351.17     21.31 o 
   6  10   8       63.28       62.29      6.01 o 
   7  10   8       95.96       97.95      9.76 o 
   8  10   8      173.68      180.36     11.60 o 
   9  10   8       89.44      117.44     10.45 o 
  10  10   8       84.74       92.83      9.90 o 
  -9  11   8       44.01       38.61      8.24 o 
  -8  11   8      107.49      114.21      9.19 o 
  -7  11   8      210.04      213.52     11.17 o 
  -6  11   8      231.55      262.47      9.69 o 
  -5  11   8        6.88        9.43      3.63 o 
  -4  11   8      214.28      217.42      8.39 o 
  -3  11   8      169.76      172.20      6.30 o 
  -2  11   8      351.58      352.78      8.63 o 
  -1  11   8      673.93      694.51     13.89 o 
   0  11   8        2.27        2.91      2.23 o 
   1  11   8      673.78      687.93     16.23 o 
   2  11   8      351.37      349.91      9.75 o 
   3  11   8      169.62      183.98      8.11 o 
   4  11   8      215.36      224.10      8.39 o 
   5  11   8        6.76        4.61      3.69 o 
   6  11   8      233.00      234.82     12.04 o 
   7  11   8      209.87      215.09     16.62 o 
   8  11   8      106.96       90.72      9.15 o 
   9  11   8       43.50       57.24     10.34 o 
  10  11   8        8.17       13.27     13.46 o 
  -8  12   8      111.28      116.54      9.00 o 
  -7  12   8      341.99      375.99     12.46 o 
  -6  12   8       58.94       68.55      6.10 o 
  -5  12   8       73.24       83.96      6.30 o 
  -4  12   8        5.22       11.84      3.83 o 
  -3  12   8       33.91       40.93      4.77 o 
  -2  12   8      208.03      210.73      7.04 o 
  -1  12   8      750.24      751.22     14.04 o 
   0  12   8      148.16      154.37      7.10 o 
   1  12   8      749.68      734.06     18.71 o 
   2  12   8      208.51      201.89      8.91 o 
   3  12   8       33.09       46.24      5.29 o 
   4  12   8        5.19       13.57      3.88 o 
   5  12   8       72.04       77.90      6.36 o 
   6  12   8       59.01       54.72      6.24 o 
   7  12   8      341.39      387.05     15.15 o 
   8  12   8      111.51       88.33      9.58 o 
   9  12   8       13.77       11.47      7.81 o 
  -7  13   8       89.34       83.39      7.58 o 
  -6  13   8      303.56      319.49     12.62 o 
  -5  13   8       46.28       34.57      5.12 o 
  -4  13   8      732.80      746.07     17.07 o 
  -3  13   8        6.44        8.65      4.05 o 
  -2  13   8      324.70      345.19     11.69 o 
  -1  13   8       29.85       26.21      3.89 o 
   0  13   8      215.34      220.29      8.38 o 
   1  13   8       30.13       30.48      4.15 o 
   2  13   8      322.49      318.30     10.85 o 
   3  13   8        6.55        5.97      3.96 o 
   4  13   8      731.51      700.66     21.22 o 
   5  13   8       46.14       50.45      6.59 o 
   6  13   8      302.41      306.57     13.90 o 
   7  13   8       89.16       85.16      9.56 o 
   8  13   8       64.08       78.51     13.50 o 
  -6  14   8      133.69      170.44     21.46 o 
  -5  14   8       41.51       44.48      6.24 o 
  -4  14   8       95.84       99.25      9.37 o 
  -3  14   8        5.59        1.95      5.28 o 
  -2  14   8      112.41      122.01      8.25 o 
  -1  14   8      430.55      440.67     15.95 o 
   0  14   8      330.47      319.95     10.07 o 
   1  14   8      430.98      451.00     12.99 o 
   2  14   8      112.33      123.01      7.07 o 
   3  14   8        5.24        4.54      4.12 o 
   4  14   8       95.35       96.29      9.97 o 
   5  14   8       42.13       49.13     11.56 o 
   6  14   8      133.59      141.61     15.29 o 
   7  14   8       95.41       74.24     18.44 o 
  -3  15   8       27.78       25.46      8.69 o 
  -2  15   8       83.33       81.04     12.45 o 
  -1  15   8       57.04       74.85      8.13 o 
   0  15   8      272.06      281.63     12.94 o 
   1  15   8       57.25       65.75      8.62 o 
   2  15   8       83.98       82.50      7.46 o 
   3  15   8       27.63       26.83      6.16 o 
   4  15   8       41.05       32.14      6.53 o 
   1   0   9     1131.34     1184.21     12.77 o 
   2   0   9      306.46      294.55      4.62 o 
   3   0   9     1746.24     1756.76     19.13 o 
   4   0   9      331.03      312.38      6.00 o 
   5   0   9        7.35       16.59      1.64 o 
   6   0   9      972.79     1100.55     16.99 o 
   7   0   9      346.38      296.54      8.93 o 
   8   0   9      372.67      374.52     10.82 o 
   9   0   9     1404.56     1278.35     25.24 o 
  10   0   9      589.03      565.39     16.86 o 
  11   0   9      568.05      520.48     16.81 o 
  12   0   9      212.07      236.66     12.35 o 
  13   0   9       17.87        6.93      8.50 o 
  14   0   9       15.34       16.04     12.49 o 
 -14   1   9        9.58        2.17      9.46 o 
 -13   1   9       71.39       85.95      9.21 o 
 -12   1   9        4.25       10.28      5.20 o 
 -11   1   9        7.61       13.49      4.92 o 
 -10   1   9       48.72       50.12      6.13 o 
  -9   1   9       40.17       26.69      4.64 o 
  -8   1   9       74.96       64.76      6.29 o 
  -7   1   9       18.76       22.77      3.36 o 
  -6   1   9       11.20       12.12      2.13 o 
  -5   1   9      137.38      152.37      4.36 o 
  -4   1   9      638.08      595.15      8.01 o 
  -3   1   9     1080.87     1188.08     17.72 o 
  -2   1   9     1641.90     1608.67     20.82 o 
  -1   1   9      158.55      163.87      2.59 o 
   0   1   9     2302.67     2337.22     24.16 o 
   1   1   9      157.55      158.41      2.52 o 
   2   1   9     1635.82     1607.13     19.93 o 
   3   1   9     1079.89     1163.14     17.28 o 
   4   1   9      637.27      583.81      9.13 o 
   5   1   9      136.18      154.67      3.65 o 
   6   1   9       11.78       12.42      1.60 o 
   7   1   9       18.53       28.88      2.81 o 
   8   1   9       75.56       78.61      4.71 o 
   9   1   9       41.03       29.11      5.44 o 
  10   1   9       49.16       42.90      9.61 o 
  11   1   9        7.81       13.86      4.83 o 
  12   1   9        4.14        0.10      4.72 o 
  13   1   9       71.76       89.66     13.68 o 
 -14   2   9       41.41       29.67     11.02 o 
 -13   2   9      102.05       84.86     10.33 o 
 -12   2   9       82.79       99.45      9.01 o 
 -11   2   9       16.50       27.27      5.52 o 
 -10   2   9       21.06       10.82      4.36 o 
  -9   2   9      680.28      641.32     17.60 o 
  -8   2   9      667.90      648.16     17.08 o 
  -7   2   9       57.83       62.84      3.39 o 
  -6   2   9      599.44      601.38     13.34 o 
  -5   2   9      214.72      197.44      6.26 o 
  -4   2   9      899.01      823.17     12.79 o 
  -3   2   9       94.91       90.78      3.23 o 
  -2   2   9     2349.51     2363.13     28.20 o 
  -1   2   9     3819.33     4100.79     38.59 o 
   0   2   9      601.15      540.76      6.45 o 
   1   2   9     3815.94     4041.52     40.18 o 
   2   2   9     2364.14     2391.61     29.02 o 
   3   2   9       95.27       92.66      2.94 o 
   4   2   9      898.88      816.89     11.61 o 
   5   2   9      212.71      198.63      4.71 o 
   6   2   9      601.50      598.90      9.42 o 
   7   2   9       57.80       60.97      3.77 o 
   8   2   9      670.29      661.24     12.63 o 
   9   2   9      684.58      624.27     13.51 o 
  10   2   9       21.05       14.60      6.43 o 
  11   2   9       16.01       19.32      8.18 o 
  12   2   9       81.71       83.71     12.35 o 
  13   2   9      101.32      120.29     22.24 o 
 -14   3   9      155.57      177.02     18.97 o 
 -13   3   9        1.79        8.97      6.78 o 
 -12   3   9      157.65      172.05     11.34 o 
 -11   3   9        7.80       11.64      5.05 o 
 -10   3   9      182.84      188.35     11.52 o 
  -9   3   9      263.26      261.67     12.74 o 
  -8   3   9       21.88       12.72      3.38 o 
  -7   3   9      226.87      245.21     19.31 o 
  -6   3   9      245.90      242.34      7.77 o 
  -5   3   9       73.67       56.91      4.56 o 
  -4   3   9      311.45      340.61      7.08 o 
  -3   3   9     1579.59     1657.55     26.95 o 
  -2   3   9     1516.67     1709.03     24.35 o 
  -1   3   9     2748.81     2807.97     31.48 o 
   0   3   9     7707.96     8345.43     81.28 o 
   1   3   9     2745.12     2785.19     29.82 o 
   2   3   9     1520.41     1704.19     21.38 o 
   3   3   9     1572.68     1630.45     21.68 o 
   4   3   9      310.43      353.50      6.96 o 
   5   3   9       74.12       61.93      2.20 o 
   6   3   9      246.43      241.49      5.16 o 
   7   3   9      227.20      246.74      7.58 o 
   8   3   9       21.50       18.42      3.30 o 
   9   3   9      263.71      243.77      8.80 o 
  10   3   9      182.20      173.00     11.88 o 
  11   3   9        7.90        9.86      4.75 o 
  12   3   9      156.44      177.15     19.32 o 
  13   3   9        1.83       18.93     12.59 o 
 -13   4   9      131.22      144.06     13.30 o 
 -12   4   9       15.59        9.29      6.58 o 
 -11   4   9      209.47      232.38     12.02 o 
 -10   4   9      151.58      161.45      8.91 o 
  -9   4   9      399.75      408.67     15.54 o 
  -8   4   9      136.29      141.09      7.33 o 
  -7   4   9      610.61      624.63     14.61 o 
  -6   4   9      111.18      116.72      6.39 o 
  -5   4   9     2013.43     1951.13     29.02 o 
  -4   4   9      315.96      300.54      7.99 o 
  -3   4   9      115.33      129.36      4.70 o 
  -2   4   9     2343.65     2450.60     29.22 o 
  -1   4   9     4945.58     5217.41     62.63 o 
   0   4   9     6947.04     7219.36     72.02 o 
   1   4   9     4955.47     5277.28     66.24 o 
   2   4   9     2336.32     2417.69     30.73 o 
   3   4   9      118.80      128.63      3.53 o 
   4   4   9      315.97      309.09      8.11 o 
   5   4   9     2019.02     1950.88     25.36 o 
   6   4   9      109.01      125.08      3.37 o 
   7   4   9      607.55      620.26     13.19 o 
   8   4   9      135.63      148.23      6.77 o 
   9   4   9      394.81      388.34     11.98 o 
  10   4   9      152.27      142.68      9.82 o 
  11   4   9      209.91      223.77     12.37 o 
  12   4   9       15.52       12.43      6.87 o 
  13   4   9      131.16      168.37     18.40 o 
 -13   5   9      146.97      138.18     17.61 o 
 -12   5   9       80.67       74.82     10.32 o 
 -11   5   9       63.70       66.42      8.34 o 
 -10   5   9      103.06       97.18      8.67 o 
  -9   5   9      125.71      123.76      9.38 o 
  -8   5   9        5.67        4.88      3.16 o 
  -7   5   9        7.97       10.35      3.03 o 
  -6   5   9       12.46       10.17      3.31 o 
  -5   5   9       67.55       71.36      3.47 o 
  -4   5   9      437.31      461.33      8.88 o 
  -3   5   9     1723.37     1734.44     23.32 o 
  -2   5   9     1916.09     2047.20     26.70 o 
  -1   5   9     1048.28     1064.00     15.05 o 
   0   5   9     1601.03     1729.90     20.55 o 
   1   5   9     1058.56     1086.98     16.96 o 
   2   5   9     1917.59     2019.92     28.29 o 
   3   5   9     1731.79     1745.00     24.17 o 
   4   5   9      436.61      443.10      8.46 o 
   5   5   9       68.99       72.46      3.82 o 
   6   5   9       12.28       12.06      2.32 o 
   7   5   9        7.74        9.26      3.05 o 
   8   5   9        5.75        3.45      3.25 o 
   9   5   9      125.08      112.34      8.54 o 
  10   5   9      102.93      112.20      9.16 o 
  11   5   9       63.70       67.52      8.01 o 
  12   5   9       80.51       77.24     10.26 o 
  13   5   9      148.01      164.00     24.59 o 
 -13   6   9       88.93       87.61     21.37 o 
 -12   6   9       21.37       22.91     10.35 o 
 -11   6   9       18.30        9.70      8.28 o 
 -10   6   9       40.79       26.45      6.60 o 
  -9   6   9      359.49      337.70     13.88 o 
  -8   6   9      111.17      117.46      8.53 o 
  -7   6   9     1396.59     1344.36     25.74 o 
  -6   6   9        4.97        5.09      2.15 o 
  -5   6   9     2788.26     2756.25     36.28 o 
  -4   6   9       86.03       94.81      4.87 o 
  -3   6   9     1446.58     1490.43     19.16 o 
  -2   6   9      840.71      827.49     11.26 o 
  -1   6   9      284.54      296.84      5.60 o 
   0   6   9      888.65      911.56     12.77 o 
   1   6   9      286.30      286.94     10.58 o 
   2   6   9      840.96      828.74     13.38 o 
   3   6   9     1446.43     1457.39     19.87 o 
   4   6   9       85.83       93.97      4.06 o 
   5   6   9     2784.97     2775.96     45.39 o 
   6   6   9        5.05        7.14      2.43 o 
   7   6   9     1397.90     1369.42     23.72 o 
   8   6   9      111.35      107.45      8.12 o 
   9   6   9      361.96      334.94     13.52 o 
  10   6   9       41.18       34.84      6.59 o 
  11   6   9       18.52       20.36      6.28 o 
  12   6   9       21.61       16.55      7.62 o 
  13   6   9       88.37      128.19     22.63 o 
 -12   7   9       77.84       80.91     14.24 o 
 -11   7   9      253.91      282.45     14.91 o 
 -10   7   9       39.11       40.35      9.14 o 
  -9   7   9      394.34      450.23     16.23 o 
  -8   7   9      762.87      746.25     27.57 o 
  -7   7   9       90.88      112.51      8.59 o 
  -6   7   9       34.79       38.94      5.20 o 
  -5   7   9     1447.28     1414.91     25.53 o 
  -4   7   9       42.42       57.50      2.37 o 
  -3   7   9      880.15      842.54     11.75 o 
  -2   7   9       75.20       67.44      2.50 o 
  -1   7   9     1046.81      993.28     13.92 o 
   0   7   9       59.90       71.14      2.99 o 
   1   7   9     1046.99      959.15     26.10 o 
   2   7   9       77.03       65.04      3.63 o 
   3   7   9      874.89      829.56     13.80 o 
   4   7   9       42.93       55.34      3.00 o 
   5   7   9     1440.23     1391.52     29.63 o 
   6   7   9       33.92       34.78      3.57 o 
   7   7   9       90.60      107.28      6.48 o 
   8   7   9      764.53      771.71     21.00 o 
   9   7   9      394.52      435.83     17.27 o 
  10   7   9       39.33       47.03      7.25 o 
  11   7   9      253.54      270.68     14.69 o 
  12   7   9       77.03       99.18     15.78 o 
  13   7   9      157.76      114.24     23.71 o 
 -11   8   9      382.86      390.31     21.73 o 
 -10   8   9       16.90       23.15      6.32 o 
  -9   8   9      295.75      320.65     14.73 o 
  -8   8   9      539.95      565.50     18.98 o 
  -7   8   9      182.09      202.46     10.80 o 
  -6   8   9      465.56      458.93     14.78 o 
  -5   8   9      817.87      764.61     20.95 o 
  -4   8   9      122.23      114.57      4.21 o 
  -3   8   9      442.55      405.50      6.46 o 
  -2   8   9      247.72      252.64      5.08 o 
  -1   8   9      360.95      363.15      6.60 o 
   0   8   9      169.00      179.64      5.52 o 
   1   8   9      362.23      370.19      7.89 o 
   2   8   9      249.20      255.97      6.48 o 
   3   8   9      440.90      417.31      9.51 o 
   4   8   9      120.26      113.02      4.39 o 
   5   8   9      815.01      766.61     22.13 o 
   6   8   9      465.19      462.53     12.72 o 
   7   8   9      182.61      189.70     10.44 o 
   8   8   9      540.52      533.67     18.39 o 
   9   8   9      296.30      335.40     14.90 o 
  10   8   9       16.23       19.57      6.38 o 
  11   8   9      383.69      430.27     18.18 o 
  12   8   9       44.04       20.37     10.21 o 
 -11   9   9      269.36      267.48     23.27 o 
 -10   9   9      179.28      193.60     12.97 o 
  -9   9   9       27.20       25.90      6.62 o 
  -8   9   9       10.52       12.77      5.15 o 
  -7   9   9      135.30      124.09     11.04 o 
  -6   9   9       83.09       83.69      7.43 o 
  -5   9   9      706.72      628.05     18.22 o 
  -4   9   9       36.27       51.22      3.64 o 
  -3   9   9     1914.59     1865.99     27.12 o 
  -2   9   9     1054.01     1032.39     16.48 o 
  -1   9   9     1004.96      991.02     13.58 o 
   0   9   9     1979.83     1911.13     27.10 o 
   1   9   9     1005.32      983.81     16.26 o 
   2   9   9     1051.59     1033.65     17.01 o 
   3   9   9     1918.34     1883.34     30.79 o 
   4   9   9       36.54       42.54      3.79 o 
   5   9   9      708.86      655.17     18.09 o 
   6   9   9       83.70       77.99      7.99 o 
   7   9   9      135.92      142.14      9.57 o 
   8   9   9       10.29        7.61      5.09 o 
   9   9   9       27.22       31.58      6.76 o 
  10   9   9      179.83      196.34     13.24 o 
  11   9   9      269.06      259.47     17.43 o 
 -10  10   9       57.07       72.49     14.14 o 
  -9  10   9      376.33      350.34     16.25 o 
  -8  10   9      120.55      133.37     10.36 o 
  -7  10   9      579.65      552.75     16.75 o 
  -6  10   9      358.07      350.14     10.69 o 
  -5  10   9      885.83      850.09     17.60 o 
  -4  10   9      326.41      306.48      9.73 o 
  -3  10   9      298.94      290.84      7.52 o 
  -2  10   9      265.47      269.33      7.52 o 
  -1  10   9     1288.16     1247.83     17.94 o 
   0  10   9       93.45       97.90      3.97 o 
   1  10   9     1293.12     1259.38     20.12 o 
   2  10   9      266.08      263.45      8.09 o 
   3  10   9      302.77      297.85      8.81 o 
   4  10   9      323.63      316.98      9.43 o 
   5  10   9      884.68      836.06     20.12 o 
   6  10   9      355.64      351.99     13.62 o 
   7  10   9      578.23      589.45     18.37 o 
   8  10   9      121.06      127.80     10.40 o 
   9  10   9      375.37      377.28     16.61 o 
  10  10   9       57.24       56.59      8.50 o 
  11  10   9       66.00       85.17     19.80 o 
  -9  11   9      119.61      120.76     11.50 o 
  -8  11   9      213.27      204.27     13.02 o 
  -7  11   9      129.81      134.32      7.91 o 
  -6  11   9      425.17      399.08     11.99 o 
  -5  11   9      139.03      124.82      7.07 o 
  -4  11   9      306.99      303.62     11.52 o 
  -3  11   9      353.27      353.22     10.16 o 
  -2  11   9       31.01       31.70      3.40 o 
  -1  11   9     1543.88     1541.62     23.37 o 
   0  11   9        1.66       -0.28      2.18 o 
   1  11   9     1544.45     1521.26     40.95 o 
   2  11   9       30.75       35.66      4.09 o 
   3  11   9      353.23      348.81     11.18 o 
   4  11   9      308.20      306.62      9.67 o 
   5  11   9      138.77      142.21      8.22 o 
   6  11   9      424.37      400.44     19.27 o 
   7  11   9      129.98      140.51     10.43 o 
   8  11   9      213.30      216.02     19.12 o 
   9  11   9      119.59      126.04     12.94 o 
  10  11   9      129.98      143.22     23.61 o 
  -8  12   9      236.87      242.83     11.50 o 
  -7  12   9        3.13        1.33      4.18 o 
  -6  12   9      354.42      344.51     11.64 o 
  -5  12   9       50.50       47.15      5.30 o 
  -4  12   9      561.86      588.90     14.38 o 
  -3  12   9       76.83       71.46      5.70 o 
  -2  12   9      381.89      368.99     10.77 o 
  -1  12   9      103.76      117.34      5.58 o 
   0  12   9       14.12       19.69      3.45 o 
   1  12   9      104.15      116.02      6.00 o 
   2  12   9      381.52      359.90     11.71 o 
   3  12   9       76.15       85.90      6.57 o 
   4  12   9      558.80      577.42     17.16 o 
   5  12   9       49.79       39.97      5.78 o 
   6  12   9      353.37      363.86     19.80 o 
   7  12   9        3.17        1.24      4.47 o 
   8  12   9      237.71      249.06     14.23 o 
   9  12   9       68.51       89.85     19.71 o 
  -7  13   9       93.42      115.36     26.15 o 
  -6  13   9       58.75       56.71      6.74 o 
  -5  13   9       94.29       97.17      7.18 o 
  -4  13   9       59.57       66.57      6.15 o 
  -3  13   9       30.07       38.34      5.20 o 
  -2  13   9       91.79      103.87      7.39 o 
  -1  13   9      152.02      159.94      8.59 o 
   0  13   9       76.02       83.19      5.62 o 
   1  13   9      152.50      144.69      7.35 o 
   2  13   9       92.30      102.78      6.88 o 
   3  13   9       30.67       31.92      5.95 o 
   4  13   9       59.81       67.76      7.32 o 
   5  13   9       93.94      104.94      8.44 o 
   6  13   9       58.77       64.28      7.54 o 
   7  13   9       93.48       89.36      9.84 o 
   8  13   9      542.55      563.23     38.83 o 
  -6  14   9      174.94      149.85     21.37 o 
  -5  14   9       35.70       33.14     12.39 o 
  -4  14   9       64.84       60.04     10.00 o 
  -3  14   9       70.30       70.05      7.94 o 
  -2  14   9       54.14       54.62      7.40 o 
  -1  14   9      212.11      223.80     10.48 o 
   0  14   9        0.07       -2.15      4.01 o 
   1  14   9      212.13      228.57      8.79 o 
   2  14   9       54.54       49.27      5.13 o 
   3  14   9       70.31       61.34      6.60 o 
   4  14   9       65.60       66.53     14.09 o 
   5  14   9       35.18       32.18      8.20 o 
   6  14   9      175.95      178.25     23.90 o 
  -2  15   9        4.43        7.41     15.66 o 
  -1  15   9       98.75       93.20     10.00 o 
   0  15   9       14.71       20.08      6.54 o 
   1  15   9       97.24       93.90     10.03 o 
   2  15   9        4.45        6.22      6.71 o 
   3  15   9       24.96       15.84      5.53 o 
   4  15   9       47.35       35.97      7.98 o 
   0   0  10      447.97      467.51     13.18 o 
   1   0  10      695.84      673.88      8.60 o 
   2   0  10       53.81       54.62      1.71 o 
   3   0  10      227.40      254.14      3.94 o 
   4   0  10      361.98      337.38      6.95 o 
   5   0  10        0.28       -0.10      0.93 o 
   6   0  10      351.38      352.92      7.46 o 
   7   0  10      573.72      510.27     12.46 o 
   8   0  10      663.85      579.33     14.12 o 
   9   0  10      285.77      257.81     10.62 o 
  10   0  10      681.62      626.53     18.09 o 
  11   0  10      215.59      205.89     11.09 o 
  12   0  10      126.93      134.31     10.10 o 
  13   0  10       45.36       40.75     10.69 o 
  14   0  10      121.96      157.99     17.52 o 
 -14   1  10       16.28       10.95     10.54 o 
 -13   1  10      302.28      325.93     15.21 o 
 -12   1  10      179.58      195.65     11.76 o 
 -11   1  10       63.11       55.87      6.87 o 
 -10   1  10      983.12      928.66     28.02 o 
  -9   1  10      142.28      131.36     11.68 o 
  -8   1  10     1151.75     1032.50     21.33 o 
  -7   1  10      376.51      323.64      9.51 o 
  -6   1  10      486.25      455.45      9.28 o 
  -5   1  10      354.60      393.59      9.50 o 
  -4   1  10     2097.85     2360.39     28.71 o 
  -3   1  10       37.55       58.63      2.10 o 
  -2   1  10      820.72      930.33     12.84 o 
  -1   1  10     1554.81     1718.17     18.18 o 
   0   1  10      923.08     1046.54     11.00 o 
   1   1  10     1556.32     1710.70     19.66 o 
   2   1  10      822.70      930.06     12.19 o 
   3   1  10       37.51       55.55      1.95 o 
   4   1  10     2108.37     2337.02     30.45 o 
   5   1  10      355.07      388.01      7.07 o 
   6   1  10      487.15      448.92      7.96 o 
   7   1  10      375.56      314.66      8.21 o 
   8   1  10     1157.02     1073.59     19.03 o 
   9   1  10      141.51      138.31      7.53 o 
  10   1  10      985.96      945.47     20.94 o 
  11   1  10       62.47       57.15      7.46 o 
  12   1  10      179.60      177.21     19.03 o 
  13   1  10      301.24      308.94     21.87 o 
 -14   2  10       21.31       13.06     11.85 o 
 -13   2  10        8.00       17.12      6.40 o 
 -12   2  10       37.43       43.74      6.90 o 
 -11   2  10       34.27       41.20      6.45 o 
 -10   2  10      146.68      133.00      9.03 o 
  -9   2  10        5.34       -0.67      3.27 o 
  -8   2  10      172.11      187.02      8.86 o 
  -7   2  10       53.99       54.70      6.04 o 
  -6   2  10       41.36       42.80      3.83 o 
  -5   2  10      458.49      445.49      9.11 o 
  -4   2  10      100.65      104.40      3.42 o 
  -3   2  10      804.42      742.68     10.83 o 
  -2   2  10      373.07      401.93      6.19 o 
  -1   2  10      131.40       98.31      2.29 o 
   0   2  10        2.27        3.18      0.77 o 
   1   2  10      128.20       96.29      2.30 o 
   2   2  10      372.19      399.59      6.22 o 
   3   2  10      805.71      761.23     11.67 o 
   4   2  10      100.52      108.35      3.49 o 
   5   2  10      461.10      457.93      7.52 o 
   6   2  10       41.19       46.58      2.18 o 
   7   2  10       53.85       56.77      4.66 o 
   8   2  10      171.52      164.78      6.14 o 
   9   2  10        5.74        5.03      3.25 o 
  10   2  10      145.76      143.43      7.83 o 
  11   2  10       34.90       25.58      5.72 o 
  12   2  10       37.80       34.93      9.37 o 
  13   2  10        8.13       17.56     13.66 o 
 -14   3  10       83.43       62.06     13.90 o 
 -13   3  10      463.45      502.16     21.76 o 
 -12   3  10       20.20       11.33      5.64 o 
 -11   3  10      135.13      128.26      9.83 o 
 -10   3  10       67.29       83.29      7.56 o 
  -9   3  10      130.74      108.68      8.69 o 
  -8   3  10      219.93      226.33     11.81 o 
  -7   3  10       87.73       82.04      5.48 o 
  -6   3  10      379.94      384.03      8.62 o 
  -5   3  10      850.33      899.77     16.59 o 
  -4   3  10      901.77      934.97     15.12 o 
  -3   3  10      635.32      655.34     12.13 o 
  -2   3  10     1628.63     1595.87     23.27 o 
  -1   3  10      564.31      566.01      7.17 o 
   0   3  10     4398.85     4698.29     48.83 o 
   1   3  10      562.61      549.89      7.72 o 
   2   3  10     1632.16     1627.33     19.04 o 
   3   3  10      635.25      646.58      9.59 o 
   4   3  10      903.99      931.94     17.24 o 
   5   3  10      852.49      912.21     13.14 o 
   6   3  10      377.52      373.75      6.75 o 
   7   3  10       87.67       72.16      4.66 o 
   8   3  10      218.46      238.19      8.13 o 
   9   3  10      130.25       94.21      6.02 o 
  10   3  10       66.56       79.28      7.16 o 
  11   3  10      135.04      150.64     11.43 o 
  12   3  10       20.27       18.23      8.71 o 
  13   3  10      463.81      499.12     40.29 o 
 -13   4  10       25.49       20.70      7.82 o 
 -12   4  10      177.09      186.92     14.29 o 
 -11   4  10       15.88       10.98      5.14 o 
 -10   4  10      573.64      584.34     17.72 o 
  -9   4  10      316.98      295.06     10.83 o 
  -8   4  10     1300.97     1252.58     24.83 o 
  -7   4  10      740.44      685.87     15.82 o 
  -6   4  10      110.38      103.95     11.93 o 
  -5   4  10     1082.89     1105.31     20.04 o 
  -4   4  10      506.32      498.35     13.05 o 
  -3   4  10     2746.95     2687.44     37.68 o 
  -2   4  10     2916.31     2947.06     34.49 o 
  -1   4  10      466.87      473.51      7.33 o 
   0   4  10     2749.72     2731.15     28.41 o 
   1   4  10      459.55      452.79      7.58 o 
   2   4  10     2911.19     2936.73     35.69 o 
   3   4  10     2736.04     2659.77     34.00 o 
   4   4  10      504.48      491.81      8.98 o 
   5   4  10     1082.18     1132.17     14.76 o 
   6   4  10      109.78      100.72      4.30 o 
   7   4  10      743.39      716.52     14.70 o 
   8   4  10     1298.02     1245.50     32.53 o 
   9   4  10      317.70      312.18     12.17 o 
  10   4  10      572.75      547.69     17.53 o 
  11   4  10       15.94        9.75      5.06 o 
  12   4  10      176.69      170.93     14.15 o 
  13   4  10       25.45       25.95     13.95 o 
 -13   5  10      403.73      420.71     35.32 o 
 -12   5  10      117.64      155.79     19.78 o 
 -11   5  10       25.28       25.26      7.20 o 
 -10   5  10      159.46      122.02     12.12 o 
  -9   5  10      216.96      214.66      9.54 o 
  -8   5  10      226.75      249.45      9.62 o 
  -7   5  10      552.09      524.00     23.22 o 
  -6   5  10       29.23       38.35      4.32 o 
  -5   5  10       58.53       64.06      4.32 o 
  -4   5  10      114.99       98.66      4.84 o 
  -3   5  10      496.78      536.75      8.64 o 
  -2   5  10        1.45        1.64      1.08 o 
  -1   5  10      385.58      360.77      6.37 o 
   0   5  10      673.04      684.64      9.30 o 
   1   5  10      385.46      348.48      6.20 o 
   2   5  10        1.66        3.48      1.37 o 
   3   5  10      492.55      508.32      8.37 o 
   4   5  10      116.01      108.77      4.06 o 
   5   5  10       57.38       64.61      3.08 o 
   6   5  10       28.65       43.94      3.44 o 
   7   5  10      551.86      523.96     13.16 o 
   8   5  10      225.35      232.10      9.25 o 
   9   5  10      215.21      198.63     10.88 o 
  10   5  10      158.59      160.84     10.52 o 
  11   5  10       25.58       12.66      7.29 o 
  12   5  10      118.64      127.28     12.80 o 
  13   5  10      404.93      405.95     35.71 o 
 -13   6  10       32.14       44.39     17.95 o 
 -12   6  10       56.77       40.27      8.96 o 
 -11   6  10      165.88      171.31     15.90 o 
 -10   6  10      142.58      157.95     11.12 o 
  -9   6  10      174.43      170.06     10.66 o 
  -8   6  10      668.18      629.56     18.79 o 
  -7   6  10       10.73       13.13      3.65 o 
  -6   6  10      179.21      171.02      8.93 o 
  -5   6  10       32.34       41.72      2.82 o 
  -4   6  10      141.25      136.86      5.67 o 
  -3   6  10      143.63      162.17      4.02 o 
  -2   6  10      148.15      144.43      4.09 o 
  -1   6  10     5314.16     5502.50     65.70 o 
   0   6  10      308.45      277.21      5.03 o 
   1   6  10     5316.72     5565.26     85.43 o 
   2   6  10      148.89      143.83      4.37 o 
   3   6  10      144.47      147.25      4.41 o 
   4   6  10      139.31      127.32      3.43 o 
   5   6  10       32.53       47.34      3.70 o 
   6   6  10      181.97      183.72      6.99 o 
   7   6  10       10.59       11.64      3.21 o 
   8   6  10      670.63      691.74     19.04 o 
   9   6  10      174.80      159.76     12.04 o 
  10   6  10      144.26      139.98     10.42 o 
  11   6  10      166.70      135.41     10.95 o 
  12   6  10       57.47       55.96      9.93 o 
  13   6  10       32.31       50.63     17.27 o 
 -12   7  10       52.38       47.34     27.66 o 
 -11   7  10      400.70      401.43     24.28 o 
 -10   7  10      509.00      525.30     18.63 o 
  -9   7  10      483.41      489.24     19.68 o 
  -8   7  10     1001.14      975.58     25.05 o 
  -7   7  10      309.03      309.80     14.55 o 
  -6   7  10      150.70      148.60      8.68 o 
  -5   7  10     1949.81     2047.86     37.26 o 
  -4   7  10      324.24      305.92      7.39 o 
  -3   7  10     1404.49     1447.98     19.04 o 
  -2   7  10      602.53      558.62      7.80 o 
  -1   7  10        7.21       10.33      1.73 o 
   0   7  10      339.68      377.40      7.50 o 
   1   7  10        7.06        9.59      2.06 o 
   2   7  10      602.98      542.72     13.13 o 
   3   7  10     1403.71     1412.92     21.52 o 
   4   7  10      324.36      301.97      6.10 o 
   5   7  10     1952.89     2012.22     32.97 o 
   6   7  10      150.53      163.73      8.87 o 
   7   7  10      307.30      313.73     12.04 o 
   8   7  10     1003.08      961.37     24.56 o 
   9   7  10      484.65      516.92     17.45 o 
  10   7  10      507.72      495.83     18.00 o 
  11   7  10      403.36      426.51     17.62 o 
  12   7  10       52.40       68.91     23.90 o 
 -11   8  10       91.91      105.86     12.41 o 
 -10   8  10      312.58      295.63     15.10 o 
  -9   8  10       24.33       21.01      5.78 o 
  -8   8  10      274.49      288.80     13.14 o 
  -7   8  10       12.70        8.31      5.01 o 
  -6   8  10      149.50      162.61      9.48 o 
  -5   8  10      353.46      339.78     10.11 o 
  -4   8  10      145.12      157.12      4.85 o 
  -3   8  10      204.14      219.10      4.92 o 
  -2   8  10      598.83      635.23      9.29 o 
  -1   8  10     1379.03     1412.85     17.82 o 
   0   8  10      901.27      896.98     14.47 o 
   1   8  10     1376.51     1371.15     21.11 o 
   2   8  10      594.09      625.07     11.57 o 
   3   8  10      204.34      221.48      8.11 o 
   4   8  10      147.07      155.96      5.05 o 
   5   8  10      356.18      336.66     11.24 o 
   6   8  10      149.93      162.95      9.31 o 
   7   8  10       12.89        8.08      5.62 o 
   8   8  10      273.96      270.34     12.85 o 
   9   8  10       24.49       26.76      8.15 o 
  10   8  10      311.42      326.31     18.77 o 
  11   8  10       90.94       94.99     10.39 o 
  12   8  10       88.50       62.15     17.95 o 
 -11   9  10      144.59      119.12     23.80 o 
 -10   9  10      146.07      159.01     12.25 o 
  -9   9  10       55.67       73.39      8.82 o 
  -8   9  10       10.32       17.46      5.49 o 
  -7   9  10      107.08      102.64     10.21 o 
  -6   9  10       78.59       72.77      7.18 o 
  -5   9  10      256.25      263.55      8.76 o 
  -4   9  10       40.06       35.20      3.86 o 
  -3   9  10      363.32      342.39      7.94 o 
  -2   9  10      383.79      389.61      7.42 o 
  -1   9  10      835.65      815.05     12.48 o 
   0   9  10      584.92      577.43     10.03 o 
   1   9  10      834.86      796.48     14.04 o 
   2   9  10      385.37      398.48     11.39 o 
   3   9  10      360.96      359.51      9.90 o 
   4   9  10       39.83       38.59      3.81 o 
   5   9  10      257.17      266.03      9.90 o 
   6   9  10       77.71       65.96      7.80 o 
   7   9  10      105.49      116.71      9.10 o 
   8   9  10       10.59       17.63      5.53 o 
   9   9  10       55.01       67.66      8.42 o 
  10   9  10      145.37      162.94     12.29 o 
  11   9  10      144.06      130.33     13.39 o 
 -10  10  10        4.31        7.32      9.83 o 
  -9  10  10      571.20      568.56     20.16 o 
  -8  10  10      355.01      361.46     17.57 o 
  -7  10  10      434.75      461.79     20.94 o 
  -6  10  10       80.70       97.13      6.45 o 
  -5  10  10       43.69       53.34      5.79 o 
  -4  10  10      170.74      181.78      7.46 o 
  -3  10  10      146.68      154.95      5.64 o 
  -2  10  10      988.69      951.95     16.00 o 
  -1  10  10      168.37      181.12      5.77 o 
   0  10  10     1767.42     1663.40     21.28 o 
   1  10  10      167.91      171.64      5.51 o 
   2  10  10      986.85      973.51     18.29 o 
   3  10  10      146.23      136.64      6.37 o 
   4  10  10      173.29      179.71      7.43 o 
   5  10  10       44.02       56.69      5.76 o 
   6  10  10       80.57       83.43      7.78 o 
   7  10  10      434.52      473.80     18.45 o 
   8  10  10      353.29      346.53     18.57 o 
   9  10  10      571.16      546.01     25.18 o 
  10  10  10        4.34        4.29      6.20 o 
  11  10  10       18.38       28.49     15.61 o 
  -9  11  10      190.98      169.42     11.24 o 
  -8  11  10      130.20      126.74      8.31 o 
  -7  11  10      370.80      375.19     12.12 o 
  -6  11  10       98.75       92.88      6.69 o 
  -5  11  10       99.75      105.02      6.63 o 
  -4  11  10      251.25      239.10      8.85 o 
  -3  11  10      204.49      208.29      8.06 o 
  -2  11  10      976.41      920.70     16.01 o 
  -1  11  10      332.39      338.38      8.31 o 
   0  11  10      524.13      514.20     10.55 o 
   1  11  10      334.55      332.85      9.98 o 
   2  11  10      975.86      904.53     18.10 o 
   3  11  10      206.29      206.58      7.88 o 
   4  11  10      251.10      236.43      8.74 o 
   5  11  10      100.96      117.46      7.51 o 
   6  11  10       98.98      106.75      8.98 o 
   7  11  10      371.40      356.26     15.29 o 
   8  11  10      130.94      124.46     10.64 o 
   9  11  10      190.38      151.24     11.91 o 
  10  11  10       47.46       29.27     15.80 o 
  -8  12  10        4.19        8.85      4.93 o 
  -7  12  10       97.43      117.19      8.01 o 
  -6  12  10       12.47       15.85      4.46 o 
  -5  12  10      102.61      106.42      7.08 o 
  -4  12  10       79.45       85.53      6.16 o 
  -3  12  10       31.26       36.35      5.74 o 
  -2  12  10      352.98      343.67     12.65 o 
  -1  12  10       99.09       97.66      5.20 o 
   0  12  10      616.23      584.52     13.28 o 
   1  12  10       98.87      107.06      6.13 o 
   2  12  10      354.50      348.86     12.97 o 
   3  12  10       31.33       22.96      4.60 o 
   4  12  10       79.30       86.07      6.69 o 
   5  12  10      103.14      109.19      8.47 o 
   6  12  10       13.01       12.71      4.68 o 
   7  12  10       97.97      110.33      8.40 o 
   8  12  10        4.17        2.70      7.11 o 
   9  12  10       50.25       32.39     16.00 o 
  -7  13  10      113.71      155.21     22.24 o 
  -6  13  10      328.84      328.89     14.66 o 
  -5  13  10       61.30       55.14      6.43 o 
  -4  13  10      119.38      124.12      7.72 o 
  -3  13  10      136.44      129.28      7.99 o 
  -2  13  10      207.21      201.12      9.71 o 
  -1  13  10      208.48      192.36      9.34 o 
   0  13  10      516.39      497.90     12.21 o 
   1  13  10      208.11      191.35      9.45 o 
   2  13  10      207.48      214.53      8.81 o 
   3  13  10      135.55      114.72      8.91 o 
   4  13  10      119.57      127.56     10.51 o 
   5  13  10       62.24       61.78      7.92 o 
   6  13  10      328.40      337.64     16.49 o 
   7  13  10      113.75      121.69     10.93 o 
  -6  14  10       60.37       61.66     15.80 o 
  -5  14  10        9.74        4.49     10.44 o 
  -4  14  10       42.01       46.32     10.15 o 
  -3  14  10      105.57      107.70     11.46 o 
  -2  14  10       13.57       16.53      5.57 o 
  -1  14  10       57.19       62.23      6.51 o 
   0  14  10      108.60      106.36      9.71 o 
   1  14  10       57.26       47.37      6.03 o 
   2  14  10       13.48       18.89      5.07 o 
   3  14  10      105.52      109.54      8.17 o 
   4  14  10       42.43       30.44      7.96 o 
   5  14  10        9.83       11.33      7.20 o 
   6  14  10       60.38       57.18     12.83 o 
  -2  15  10       82.35       93.81     14.09 o 
  -1  15  10      455.60      439.42     24.45 o 
   0  15  10       40.62       34.95     13.44 o 
   1  15  10      456.08      430.00     18.89 o 
   2  15  10       81.83       73.38     10.62 o 
   3  15  10       16.26       26.96      7.90 o 
   4  15  10       12.37        1.26      6.24 o 
   1   0  11     7375.99     7641.62     89.44 o 
   2   0  11      127.77      145.83      3.18 o 
   3   0  11       52.68       52.09      1.73 o 
   4   0  11      265.78      283.30      4.53 o 
   5   0  11      129.65      133.57      4.55 o 
   6   0  11       46.45       45.31      2.69 o 
   7   0  11       89.77       92.49      6.34 o 
   8   0  11        8.60        3.54      2.78 o 
   9   0  11       29.89       35.20      4.61 o 
  10   0  11       99.16      110.60      8.27 o 
  11   0  11        1.02        3.36      4.26 o 
  12   0  11      193.81      212.38     14.51 o 
  13   0  11      136.08      172.40     17.37 o 
 -14   1  11       32.30       18.03     12.05 o 
 -13   1  11       35.97       43.82      9.03 o 
 -12   1  11       48.81       82.65      8.52 o 
 -11   1  11        2.30       -2.91      4.03 o 
 -10   1  11      118.84      100.19      8.06 o 
  -9   1  11      194.80      186.92      9.52 o 
  -8   1  11      120.36       89.71      5.99 o 
  -7   1  11      620.01      612.89     14.21 o 
  -6   1  11      169.22      172.41      6.18 o 
  -5   1  11      947.49      939.56     14.81 o 
  -4   1  11      477.81      453.39      6.10 o 
  -3   1  11      176.99      173.80      4.70 o 
  -2   1  11     1858.64     1807.35     23.62 o 
  -1   1  11    12765.18    13996.14    147.29 o 
   0   1  11     5352.52     5542.12     62.95 o 
   1   1  11    12772.41    14140.60    140.03 o 
   2   1  11     1859.15     1836.55     22.63 o 
   3   1  11      173.82      157.93      4.14 o 
   4   1  11      476.82      450.35      6.78 o 
   5   1  11      948.13      908.62     13.08 o 
   6   1  11      168.79      175.56      4.47 o 
   7   1  11      623.60      607.73     12.39 o 
   8   1  11      119.07      106.85      5.40 o 
   9   1  11      191.27      178.75      9.59 o 
  10   1  11      117.94      114.51      8.57 o 
  11   1  11        2.02        3.53      3.98 o 
  12   1  11       48.79       67.13     15.87 o 
  13   1  11       35.39       43.94     11.31 o 
 -14   2  11       32.58       37.42     17.32 o 
 -13   2  11       60.03       66.31      8.66 o 
 -12   2  11       80.11       80.08      8.52 o 
 -11   2  11      150.77      182.44     10.91 o 
 -10   2  11      269.86      271.72     12.12 o 
  -9   2  11      200.80      199.26     11.60 o 
  -8   2  11       26.04       36.30      5.63 o 
  -7   2  11       94.74       89.35      6.23 o 
  -6   2  11       77.03       74.16      4.80 o 
  -5   2  11      162.96      172.86      4.81 o 
  -4   2  11       63.76       57.81      2.40 o 
  -3   2  11      618.54      570.18      9.31 o 
  -2   2  11     2886.76     2997.10     35.44 o 
  -1   2  11      808.30      910.72     11.24 o 
   0   2  11    12131.11    13518.61    127.95 o 
   1   2  11      807.24      899.34     10.12 o 
   2   2  11     2887.86     3022.55     34.08 o 
   3   2  11      618.61      559.56     10.09 o 
   4   2  11       63.80       69.97      2.91 o 
   5   2  11      163.46      183.50      5.22 o 
   6   2  11       76.98       79.52      3.78 o 
   7   2  11       94.98       94.76      4.72 o 
   8   2  11       25.59       25.86      3.41 o 
   9   2  11      199.76      198.15      7.66 o 
  10   2  11      269.89      283.05     13.96 o 
  11   2  11      150.01      141.78     10.26 o 
  12   2  11       80.15       81.63     10.56 o 
  13   2  11       60.22       65.76     17.95 o 
 -14   3  11      140.38      130.53     24.88 o 
 -13   3  11       20.79       28.23      8.45 o 
 -12   3  11        3.28       -4.24      4.90 o 
 -11   3  11       78.48       73.62      7.69 o 
 -10   3  11      471.93      449.74     16.70 o 
  -9   3  11      971.90      914.59     22.74 o 
  -8   3  11      275.85      260.25     10.38 o 
  -7   3  11     1224.72     1061.09     21.45 o 
  -6   3  11      301.47      296.30      7.94 o 
  -5   3  11      726.13      738.23     13.08 o 
  -4   3  11      237.38      196.24      6.32 o 
  -3   3  11      773.19      750.41     12.69 o 
  -2   3  11      312.45      375.91      7.18 o 
  -1   3  11      458.67      535.70      6.95 o 
   0   3  11      270.06      313.76      4.75 o 
   1   3  11      457.93      527.20      8.60 o 
   2   3  11      312.44      359.43      5.25 o 
   3   3  11      774.44      768.28     12.27 o 
   4   3  11      236.82      193.59      5.84 o 
   5   3  11      723.48      727.72     13.50 o 
   6   3  11      300.85      300.16      6.78 o 
   7   3  11     1225.29     1093.09     19.53 o 
   8   3  11      277.27      256.14      9.21 o 
   9   3  11      972.33      908.89     18.41 o 
  10   3  11      473.24      463.83     12.69 o 
  11   3  11       77.81       82.83      9.90 o 
  12   3  11        3.20       -1.54      7.95 o 
  13   3  11       20.95       -2.44     11.51 o 
 -13   4  11      126.28      136.93     13.28 o 
 -12   4  11      107.79      112.72     15.99 o 
 -11   4  11       67.52       67.95      7.81 o 
 -10   4  11        2.24        6.80      4.42 o 
  -9   4  11      254.88      249.05     10.23 o 
  -8   4  11      339.42      323.27     10.76 o 
  -7   4  11       15.07       38.77      4.34 o 
  -6   4  11     1093.58      999.37     22.79 o 
  -5   4  11      226.26      241.83      9.48 o 
  -4   4  11       81.43       85.73      3.80 o 
  -3   4  11      888.96      853.86     14.14 o 
  -2   4  11     1208.46     1276.76     15.15 o 
  -1   4  11      687.17      662.01      9.06 o 
   0   4  11     2310.66     2353.31     27.63 o 
   1   4  11      690.41      680.86      9.23 o 
   2   4  11     1211.09     1265.58     15.69 o 
   3   4  11      893.08      838.49     12.97 o 
   4   4  11       82.44       84.31      3.82 o 
   5   4  11      223.87      237.23      4.81 o 
   6   4  11     1091.41     1053.25     15.48 o 
   7   4  11       15.13       28.41      4.02 o 
   8   4  11      340.24      356.62     10.71 o 
   9   4  11      257.16      236.11      8.99 o 
  10   4  11        2.28        1.04      3.76 o 
  11   4  11       67.89       73.82      9.23 o 
  12   4  11      107.29      113.85     15.23 o 
  13   4  11      126.52      111.51     21.85 o 
 -13   5  11      202.60      201.01     20.75 o 
 -12   5  11      118.70      131.54     22.10 o 
 -11   5  11      286.93      316.32     17.12 o 
 -10   5  11      301.18      313.25     14.11 o 
  -9   5  11      320.82      297.02     11.28 o 
  -8   5  11      515.27      498.74     13.70 o 
  -7   5  11      239.13      197.99      8.28 o 
  -6   5  11     1684.59     1608.88     29.19 o 
  -5   5  11      113.20       92.07      5.25 o 
  -4   5  11      214.30      196.73      5.80 o 
  -3   5  11       28.83       40.04      2.43 o 
  -2   5  11       17.09       31.71      1.69 o 
  -1   5  11       68.75       55.10      2.70 o 
   0   5  11     1288.40     1243.21     15.44 o 
   1   5  11       69.19       60.57      2.56 o 
   2   5  11       18.14       32.23      2.15 o 
   3   5  11       29.18       39.50      2.08 o 
   4   5  11      215.63      207.52      5.05 o 
   5   5  11      112.75      101.98      3.93 o 
   6   5  11     1686.72     1645.90     22.60 o 
   7   5  11      239.59      214.39     12.01 o 
   8   5  11      515.74      488.55     13.42 o 
   9   5  11      321.72      308.91     12.80 o 
  10   5  11      299.75      283.57     16.48 o 
  11   5  11      286.04      317.09     31.87 o 
  12   5  11      117.34      132.59     12.84 o 
  13   5  11      202.10      207.80     27.71 o 
 -12   6  11       56.71       52.27      9.36 o 
 -11   6  11      190.30      206.80     13.22 o 
 -10   6  11      144.11      149.55     10.95 o 
  -9   6  11      126.52      119.39      9.40 o 
  -8   6  11      133.32      148.47      9.64 o 
  -7   6  11      345.78      328.08     11.68 o 
  -6   6  11      136.56      133.50      6.59 o 
  -5   6  11      283.05      256.88      9.93 o 
  -4   6  11       85.82       93.06      4.66 o 
  -3   6  11       59.83       64.83      2.49 o 
  -2   6  11      896.80      850.83     12.05 o 
  -1   6  11      825.79      878.42     12.73 o 
   0   6  11     1223.85     1157.29     14.81 o 
   1   6  11      825.25      894.06     13.89 o 
   2   6  11      897.57      869.47     16.28 o 
   3   6  11       59.66       59.09      2.84 o 
   4   6  11       86.78       95.01      3.86 o 
   5   6  11      283.40      249.14      6.27 o 
   6   6  11      135.69      142.18      5.81 o 
   7   6  11      346.22      330.42     10.33 o 
   8   6  11      133.57      128.94      9.01 o 
   9   6  11      126.76      103.05      8.67 o 
  10   6  11      143.97      146.50     19.76 o 
  11   6  11      189.57      179.92     12.97 o 
  12   6  11       57.40       61.87      9.92 o 
  13   6  11      142.71      132.97     24.68 o 
 -12   7  11      101.78       70.67     14.66 o 
 -11   7  11      300.66      317.85     16.10 o 
 -10   7  11       33.25       49.60      7.68 o 
  -9   7  11       62.67       65.43      7.83 o 
  -8   7  11      135.95      123.76      9.41 o 
  -7   7  11      465.19      457.23     17.86 o 
  -6   7  11        9.40       10.26      3.94 o 
  -5   7  11      744.84      750.96     12.97 o 
  -4   7  11      307.60      304.75      6.88 o 
  -3   7  11      180.53      175.12      5.82 o 
  -2   7  11       65.77       80.18      2.85 o 
  -1   7  11     1502.10     1423.78     19.31 o 
   0   7  11       65.92       87.24      3.65 o 
   1   7  11     1500.45     1419.33     19.38 o 
   2   7  11       66.35       74.87      4.40 o 
   3   7  11      185.10      176.89      5.33 o 
   4   7  11      303.84      294.04      6.15 o 
   5   7  11      749.48      768.38     15.38 o 
   6   7  11       10.03       13.22      2.91 o 
   7   7  11      465.33      482.44     15.23 o 
   8   7  11      137.88      143.34      9.80 o 
   9   7  11       62.44       61.22      7.62 o 
  10   7  11       33.46       51.64      7.63 o 
  11   7  11      301.29      325.59     16.01 o 
  12   7  11      102.19       98.54     20.39 o 
 -11   8  11       37.95       38.80      7.88 o 
 -10   8  11       21.03       16.53      6.53 o 
  -9   8  11       54.24       53.29      7.46 o 
  -8   8  11      144.54      151.70     10.56 o 
  -7   8  11       82.01       81.67     13.57 o 
  -6   8  11      454.86      427.80     17.19 o 
  -5   8  11      121.47      119.84      6.54 o 
  -4   8  11       55.10       51.68      3.71 o 
  -3   8  11     1669.99     1593.50     20.49 o 
  -2   8  11     1061.78     1050.59     13.30 o 
  -1   8  11      893.97      890.02     12.40 o 
   0   8  11     1622.41     1576.45     23.03 o 
   1   8  11      896.64      892.78     14.43 o 
   2   8  11     1061.08     1039.69     17.36 o 
   3   8  11     1673.02     1604.62     24.11 o 
   4   8  11       54.76       56.30      4.10 o 
   5   8  11      122.67      126.54      5.91 o 
   6   8  11      455.47      400.78     13.62 o 
   7   8  11       82.45       78.63      7.35 o 
   8   8  11      144.41      141.05     13.22 o 
   9   8  11       54.42       62.75      8.74 o 
  10   8  11       20.88       22.55      6.69 o 
  11   8  11       37.90       44.07      8.07 o 
  12   8  11       98.87      102.73     22.34 o 
 -10   9  11      254.84      299.92     15.81 o 
  -9   9  11      161.50      157.93     11.59 o 
  -8   9  11      332.88      365.67     24.26 o 
  -7   9  11      506.09      501.71     19.62 o 
  -6   9  11       83.60       82.78      6.25 o 
  -5   9  11      759.74      754.17     19.63 o 
  -4   9  11       16.66       23.30      3.50 o 
  -3   9  11      915.54      886.28     14.99 o 
  -2   9  11       66.82       70.59      3.89 o 
  -1   9  11      935.24      921.15     13.05 o 
   0   9  11        8.14        7.08      2.06 o 
   1   9  11      933.50      922.86     14.18 o 
   2   9  11       66.14       66.88      3.96 o 
   3   9  11      916.67      881.52     22.70 o 
   4   9  11       17.09       15.35      4.09 o 
   5   9  11      757.94      759.93     37.08 o 
   6   9  11       82.79      101.27      8.03 o 
   7   9  11      504.16      489.21     16.53 o 
   8   9  11      331.14      350.18     20.49 o 
   9   9  11      162.14      147.61     11.90 o 
  10   9  11      253.30      291.45     19.25 o 
  11   9  11       88.01       70.50     13.08 o 
 -10  10  11      123.67      151.74     16.35 o 
  -9  10  11       95.23      101.39     10.07 o 
  -8  10  11      490.74      548.05     15.85 o 
  -7  10  11      970.83      937.52     25.31 o 
  -6  10  11      314.16      308.88     10.37 o 
  -5  10  11      582.60      555.83     15.94 o 
  -4  10  11      176.11      192.01     10.10 o 
  -3  10  11      546.82      532.63     13.37 o 
  -2  10  11      101.50      120.83      5.00 o 
  -1  10  11      290.48      289.25      9.62 o 
   0  10  11        0.01       14.13      2.43 o 
   1  10  11      290.21      299.42      7.07 o 
   2  10  11      100.69      109.56      5.70 o 
   3  10  11      542.08      541.54     16.95 o 
   4  10  11      174.70      167.33      7.28 o 
   5  10  11      579.05      545.94     17.26 o 
   6  10  11      314.87      321.07     16.60 o 
   7  10  11      971.28     1004.77     29.40 o 
   8  10  11      491.83      524.62     20.16 o 
   9  10  11       94.98       77.05      9.13 o 
  10  10  11      124.08      156.03     14.44 o 
  -9  11  11      118.26      124.36     10.14 o 
  -8  11  11       62.39       64.22      6.63 o 
  -7  11  11       39.10       54.16      6.54 o 
  -6  11  11      131.24      147.67      8.32 o 
  -5  11  11       37.82       43.09      5.01 o 
  -4  11  11      117.54      123.33      6.83 o 
  -3  11  11      361.52      348.73     10.21 o 
  -2  11  11      175.93      171.02      7.30 o 
  -1  11  11      525.64      512.95     10.77 o 
   0  11  11      484.89      472.59     10.09 o 
   1  11  11      525.52      517.58     13.23 o 
   2  11  11      175.77      161.96      7.03 o 
   3  11  11      360.65      339.74     10.08 o 
   4  11  11      116.51      112.63      6.55 o 
   5  11  11       38.44       49.63      5.53 o 
   6  11  11      131.45      154.25     10.40 o 
   7  11  11       39.10       42.37      8.03 o 
   8  11  11       63.11       75.46     10.00 o 
   9  11  11      117.39      111.59     10.77 o 
  10  11  11      182.74      139.71     24.10 o 
  -8  12  11      193.61      208.70     13.15 o 
  -7  12  11       74.67       71.48      6.60 o 
  -6  12  11       84.21       81.00      8.66 o 
  -5  12  11       12.51        1.39      3.91 o 
  -4  12  11        0.57        4.15      3.65 o 
  -3  12  11       96.40       88.60      7.82 o 
  -2  12  11      147.91      154.21      8.79 o 
  -1  12  11      518.21      532.68     12.99 o 
   0  12  11        8.71       13.41      3.81 o 
   1  12  11      517.45      522.08     12.18 o 
   2  12  11      147.80      158.27      9.01 o 
   3  12  11       95.48       86.24      6.69 o 
   4  12  11        0.63        6.11      4.39 o 
   5  12  11       12.86        2.69      3.96 o 
   6  12  11       83.56       72.64      6.96 o 
   7  12  11       75.25       69.51      9.70 o 
   8  12  11      192.36      180.81     14.91 o 
  -7  13  11      224.08      230.72     19.10 o 
  -6  13  11       14.59       18.21      4.90 o 
  -5  13  11       35.30       34.41      5.39 o 
  -4  13  11       50.54       50.95      5.77 o 
  -3  13  11      115.02      122.80      7.57 o 
  -2  13  11      297.97      330.57     18.86 o 
  -1  13  11      167.53      196.00     14.74 o 
   0  13  11      413.01      402.67     12.71 o 
   1  13  11      167.16      181.45      7.65 o 
   2  13  11      296.42      314.72      9.69 o 
   3  13  11      116.12      139.59     10.80 o 
   4  13  11       49.72       54.34      7.83 o 
   5  13  11       34.52       26.87      7.58 o 
   6  13  11       14.29       22.65      5.94 o 
   7  13  11      222.36      190.96     16.29 o 
  -6  14  11       12.73       15.41     14.34 o 
  -5  14  11      114.30      150.13     15.78 o 
  -4  14  11      101.90      102.78     14.38 o 
  -3  14  11       67.14       61.96      6.92 o 
  -2  14  11       34.19       36.58      5.65 o 
  -1  14  11      234.07      221.08     10.73 o 
   0  14  11       49.46       50.70      9.97 o 
   1  14  11      234.09      229.78     10.60 o 
   2  14  11       34.15       41.18      7.14 o 
   3  14  11       67.14       75.25      6.52 o 
   4  14  11      102.17      109.63     11.72 o 
   5  14  11      114.34      117.28     12.41 o 
   6  14  11       12.73       -3.80      8.88 o 
  -2  15  11      281.99      264.19     30.93 o 
  -1  15  11        5.20       14.17      8.60 o 
   0  15  11      129.30      112.03     26.59 o 
   1  15  11        5.02       11.02     10.54 o 
   2  15  11      282.26      279.61     25.37 o 
   3  15  11       77.88       76.29     15.22 o 
   4  15  11      171.74      202.92     18.44 o 
   0   0  12     9755.68    10659.84    209.78 o 
   1   0  12     2787.73     3139.26     38.87 o 
   2   0  12     2394.37     2620.93     31.84 o 
   3   0  12      298.19      363.60      5.64 o 
   4   0  12     1119.45     1149.86     14.80 o 
   5   0  12     1145.35     1240.37     15.65 o 
   6   0  12      114.03      142.31      4.66 o 
   7   0  12      331.65      268.04      8.72 o 
   8   0  12      183.78      124.51      6.84 o 
   9   0  12      355.83      294.16     10.28 o 
  10   0  12        2.72       -3.31      3.58 o 
  11   0  12       23.62        6.53      5.25 o 
  12   0  12       70.19       92.90     10.81 o 
  13   0  12      101.27       81.74     21.51 o 
 -13   1  12       13.55       17.58      7.52 o 
 -12   1  12       59.86       56.84      9.08 o 
 -11   1  12       31.58       29.50      5.76 o 
 -10   1  12      112.63      114.41      8.53 o 
  -9   1  12      156.84      163.89      9.24 o 
  -8   1  12       14.31       12.46      3.43 o 
  -7   1  12      287.58      283.16      9.08 o 
  -6   1  12       38.41       41.12      2.06 o 
  -5   1  12     1934.07     1918.97     24.59 o 
  -4   1  12      200.11      176.47      3.56 o 
  -3   1  12     2830.37     2995.43     37.72 o 
  -2   1  12      687.01      749.11     12.02 o 
  -1   1  12     2705.71     2805.67     32.46 o 
   0   1  12      714.50      721.42     10.03 o 
   1   1  12     2714.70     2788.60     30.99 o 
   2   1  12      689.17      750.97     10.35 o 
   3   1  12     2831.86     2950.01     39.12 o 
   4   1  12      200.00      174.58      3.23 o 
   5   1  12     1933.08     1895.94     23.65 o 
   6   1  12       38.95       43.21      2.25 o 
   7   1  12      286.96      283.33      7.73 o 
   8   1  12       13.94        8.71      3.15 o 
   9   1  12      157.08      173.00      8.29 o 
  10   1  12      112.03      122.88      8.81 o 
  11   1  12       31.89       27.03      5.93 o 
  12   1  12       59.59       68.88     11.66 o 
  13   1  12       13.51        7.52      8.39 o 
 -14   2  12       91.83       50.34     18.83 o 
 -13   2  12      269.68      326.05     23.92 o 
 -12   2  12       65.44       60.35      7.91 o 
 -11   2  12       19.98       23.00      5.82 o 
 -10   2  12      434.60      380.20     14.06 o 
  -9   2  12      465.49      403.90     16.21 o 
  -8   2  12      750.69      695.65     18.16 o 
  -7   2  12     1316.44     1292.17     27.43 o 
  -6   2  12      350.48      298.65      8.90 o 
  -5   2  12        8.69       17.91      1.93 o 
  -4   2  12      338.80      317.20      6.97 o 
  -3   2  12       79.17       75.20      2.96 o 
  -2   2  12     1257.67     1299.65     16.65 o 
  -1   2  12      227.69      243.15      4.03 o 
   0   2  12       16.85       24.44      1.93 o 
   1   2  12      227.08      239.93      3.73 o 
   2   2  12     1261.63     1305.50     15.80 o 
   3   2  12       78.89       83.50      2.78 o 
   4   2  12      336.97      311.82      7.59 o 
   5   2  12        8.77       15.33      2.09 o 
   6   2  12      347.15      284.77      6.00 o 
   7   2  12     1317.48     1296.27     21.63 o 
   8   2  12      747.04      675.91     16.67 o 
   9   2  12      467.09      448.02     11.22 o 
  10   2  12      432.86      379.32     14.37 o 
  11   2  12       20.15       14.14      5.19 o 
  12   2  12       66.21       86.59     10.60 o 
  13   2  12      270.48      319.90     23.26 o 
 -13   3  12      180.75      205.12     17.76 o 
 -12   3  12       18.67       18.62      6.24 o 
 -11   3  12       10.53        3.91      4.76 o 
 -10   3  12      588.16      576.32     18.76 o 
  -9   3  12       94.77       86.61      7.40 o 
  -8   3  12      563.90      524.03     16.57 o 
  -7   3  12      369.77      339.78     11.09 o 
  -6   3  12      428.51      403.19     13.37 o 
  -5   3  12      427.49      452.63      9.99 o 
  -4   3  12      242.11      205.39      5.56 o 
  -3   3  12      266.85      291.24      6.45 o 
  -2   3  12     2478.67     2775.05     38.68 o 
  -1   3  12      698.01      733.16      8.72 o 
   0   3  12        0.37        0.64      0.87 o 
   1   3  12      697.66      737.81      9.58 o 
   2   3  12     2474.48     2797.44     31.76 o 
   3   3  12      265.03      285.11      6.25 o 
   4   3  12      240.72      210.68      5.44 o 
   5   3  12      429.12      477.95     10.86 o 
   6   3  12      429.81      413.73      9.74 o 
   7   3  12      369.93      347.74     10.32 o 
   8   3  12      563.71      551.30     12.87 o 
   9   3  12       94.24       81.63      5.83 o 
  10   3  12      587.49      556.11     17.80 o 
  11   3  12       10.23       11.37      6.11 o 
  12   3  12       18.36       23.70      7.49 o 
 -13   4  12       88.04       93.10     13.22 o 
 -12   4  12      149.44      172.58     18.90 o 
 -11   4  12       56.35       47.43      8.64 o 
 -10   4  12      603.37      594.87     18.32 o 
  -9   4  12      366.24      354.66     13.10 o 
  -8   4  12     1293.24     1263.28     25.41 o 
  -7   4  12      234.77      217.84      8.52 o 
  -6   4  12      937.30      901.43     20.81 o 
  -5   4  12      842.04      860.99     17.75 o 
  -4   4  12      655.83      607.57     11.45 o 
  -3   4  12     1452.35     1401.63     21.50 o 
  -2   4  12      443.19      480.95      8.33 o 
  -1   4  12      106.47      119.88      3.21 o 
   0   4  12      391.15      473.82      6.77 o 
   1   4  12      107.19      122.71      3.11 o 
   2   4  12      446.00      484.43      7.39 o 
   3   4  12     1451.53     1387.36     19.94 o 
   4   4  12      661.75      602.74     10.87 o 
   5   4  12      843.43      888.09     14.22 o 
   6   4  12      942.29      891.73     17.26 o 
   7   4  12      235.52      210.23      8.56 o 
   8   4  12     1297.13     1266.70     22.97 o 
   9   4  12      368.18      352.38     10.67 o 
  10   4  12      606.85      586.12     16.48 o 
  11   4  12       55.81       57.20      8.95 o 
  12   4  12      149.61      158.29     17.17 o 
  13   4  12       87.36       91.41     20.00 o 
 -13   5  12      292.73      322.83     23.00 o 
 -12   5  12       30.90       29.96      8.15 o 
 -11   5  12        5.04        5.94      6.34 o 
 -10   5  12      230.43      211.04     12.37 o 
  -9   5  12      240.91      248.79     10.49 o 
  -8   5  12       87.82       83.47      6.35 o 
  -7   5  12      290.84      299.17     10.05 o 
  -6   5  12      108.41      118.73      6.28 o 
  -5   5  12      436.17      434.44     11.23 o 
  -4   5  12      634.01      600.73     11.54 o 
  -3   5  12     1148.19     1160.35     17.15 o 
  -2   5  12      456.37      462.60      6.70 o 
  -1   5  12      307.14      272.58      5.30 o 
   0   5  12      812.46      820.02     10.94 o 
   1   5  12      303.95      266.39      5.32 o 
   2   5  12      453.60      449.15      7.55 o 
   3   5  12     1149.29     1139.43     16.02 o 
   4   5  12      630.24      596.12     10.80 o 
   5   5  12      437.05      442.92      8.84 o 
   6   5  12      109.11      130.22      4.38 o 
   7   5  12      287.44      289.92      8.93 o 
   8   5  12       87.62       64.37      7.87 o 
   9   5  12      238.62      216.93     12.21 o 
  10   5  12      230.80      231.05     12.38 o 
  11   5  12        5.26        9.52      6.50 o 
  12   5  12       31.14       22.04      7.85 o 
  13   5  12      293.25      301.36     33.07 o 
 -12   6  12      217.10      225.29     16.27 o 
 -11   6  12      130.60      133.48     11.12 o 
 -10   6  12       76.95       82.71      8.87 o 
  -9   6  12      136.40      124.52      9.53 o 
  -8   6  12       81.98       92.55      8.06 o 
  -7   6  12       59.82       71.16      8.01 o 
  -6   6  12      133.56      141.52      6.83 o 
  -5   6  12      231.24      224.42      6.71 o 
  -4   6  12      210.47      213.31      5.62 o 
  -3   6  12      391.47      374.28      5.92 o 
  -2   6  12      229.64      223.43      4.29 o 
  -1   6  12       84.07       72.99      2.84 o 
   0   6  12     2046.80     2029.45     24.31 o 
   1   6  12       82.88       78.44      3.86 o 
   2   6  12      231.76      231.70      6.09 o 
   3   6  12      391.79      361.36      7.36 o 
   4   6  12      210.75      203.22      6.08 o 
   5   6  12      231.99      222.16      6.04 o 
   6   6  12      134.93      131.76      6.74 o 
   7   6  12       59.57       66.79      5.45 o 
   8   6  12       80.68       81.10      8.67 o 
   9   6  12      135.85      133.76     11.22 o 
  10   6  12       76.29       69.22      8.21 o 
  11   6  12      130.09      144.70     13.65 o 
  12   6  12      216.59      191.39     18.73 o 
 -12   7  12       77.43       96.70     14.41 o 
 -11   7  12        1.54        3.88      5.73 o 
 -10   7  12      166.96      177.08     15.45 o 
  -9   7  12      443.14      440.57     16.91 o 
  -8   7  12      101.19      121.89      9.37 o 
  -7   7  12       92.67       97.96      7.98 o 
  -6   7  12       24.46       28.07      4.78 o 
  -5   7  12      188.57      209.38      6.04 o 
  -4   7  12     1208.16     1197.90     18.39 o 
  -3   7  12     1339.29     1300.37     17.43 o 
  -2   7  12     3811.08     3639.41     42.16 o 
  -1   7  12     1151.68     1116.58     15.95 o 
   0   7  12     5303.27     5074.75     61.23 o 
   1   7  12     1153.41     1130.04     16.80 o 
   2   7  12     3799.32     3638.10     59.15 o 
   3   7  12     1341.12     1257.03     20.74 o 
   4   7  12     1198.86     1175.18     18.93 o 
   5   7  12      188.57      205.25      7.14 o 
   6   7  12       25.90       35.98      4.31 o 
   7   7  12       93.13      111.84      8.20 o 
   8   7  12       99.99      104.52      8.72 o 
   9   7  12      443.56      466.15     16.76 o 
  10   7  12      166.39      166.86     11.87 o 
  11   7  12        1.56       -3.50      5.90 o 
  12   7  12       77.63       76.78     19.51 o 
 -11   8  12       41.53       50.22      9.68 o 
 -10   8  12       43.92       40.44      7.63 o 
  -9   8  12       18.01       26.34      6.40 o 
  -8   8  12      139.53      141.69     10.38 o 
  -7   8  12       70.93       66.44      8.29 o 
  -6   8  12      257.37      232.32      9.47 o 
  -5   8  12      131.13      127.37      8.57 o 
  -4   8  12       11.33       10.64      2.60 o 
  -3   8  12      804.37      791.10     11.49 o 
  -2   8  12      901.56      887.68     12.59 o 
  -1   8  12      460.96      438.15      8.24 o 
   0   8  12     1096.27     1124.98     16.30 o 
   1   8  12      463.09      455.26      8.46 o 
   2   8  12      900.76      874.88     15.90 o 
   3   8  12      806.46      742.13     13.54 o 
   4   8  12       11.19       10.95      2.68 o 
   5   8  12      129.44      126.73      6.01 o 
   6   8  12      257.35      226.58     10.70 o 
   7   8  12       70.56       74.89      7.80 o 
   8   8  12      139.67      121.19      9.52 o 
   9   8  12       18.54        8.49      5.46 o 
  10   8  12       43.69       40.30      7.40 o 
  11   8  12       41.18       35.72     10.68 o 
 -10   9  12        0.66        6.50      6.22 o 
  -9   9  12      164.01      149.62     11.63 o 
  -8   9  12      184.00      167.52     11.39 o 
  -7   9  12      126.19      134.70      7.94 o 
  -6   9  12      381.99      397.73     12.05 o 
  -5   9  12        2.02        3.51      3.23 o 
  -4   9  12      245.85      225.40      7.96 o 
  -3   9  12      588.97      549.11     11.29 o 
  -2   9  12      201.61      189.13      5.24 o 
  -1   9  12       99.61      103.54      3.61 o 
   0   9  12       33.69       38.71      3.16 o 
   1   9  12      100.32      101.00      4.18 o 
   2   9  12      205.38      181.41      6.33 o 
   3   9  12      589.32      566.07     12.43 o 
   4   9  12      249.28      249.85      7.94 o 
   5   9  12        2.02        3.53      6.23 o 
   6   9  12      385.34      380.71     21.15 o 
   7   9  12      126.43      145.56     10.10 o 
   8   9  12      185.57      199.72     11.88 o 
   9   9  12      162.75      155.28     11.48 o 
  10   9  12        0.73        0.59      6.03 o 
  11   9  12       55.56       35.12     15.02 o 
 -10  10  12      132.14      145.32     12.66 o 
  -9  10  12      579.21      618.93     17.73 o 
  -8  10  12      170.81      154.68      9.25 o 
  -7  10  12      199.11      211.85     11.67 o 
  -6  10  12       88.33       73.65      6.06 o 
  -5  10  12      107.82      124.44      6.95 o 
  -4  10  12      285.63      271.89      8.94 o 
  -3  10  12       93.39       89.64      5.64 o 
  -2  10  12      282.53      310.85      9.07 o 
  -1  10  12      289.19      291.23      7.34 o 
   0  10  12      488.62      488.45     10.37 o 
   1  10  12      289.40      290.77      7.05 o 
   2  10  12      282.41      313.21      8.69 o 
   3  10  12       94.85       91.70      4.91 o 
   4  10  12      285.46      262.71     14.07 o 
   5  10  12      108.22      116.67     10.60 o 
   6  10  12       88.62       70.54      7.53 o 
   7  10  12      197.45      230.35     15.14 o 
   8  10  12      171.15      184.95     11.97 o 
   9  10  12      578.49      614.48     29.64 o 
  10  10  12      132.42      134.78     13.56 o 
  -9  11  12      116.02      130.93     15.61 o 
  -8  11  12        0.12        7.60      4.46 o 
  -7  11  12      210.27      204.44     10.28 o 
  -6  11  12      405.10      430.48     12.73 o 
  -5  11  12       14.29        4.40      3.65 o 
  -4  11  12       92.40      100.29      7.10 o 
  -3  11  12       60.01       59.27      5.08 o 
  -2  11  12      142.80      146.14      7.04 o 
  -1  11  12       38.78       39.32      3.52 o 
   0  11  12       19.27       24.08      3.86 o 
   1  11  12       38.81       45.14      4.74 o 
   2  11  12      142.74      145.39      6.06 o 
   3  11  12       60.12       59.79      5.08 o 
   4  11  12       92.81       91.31      6.75 o 
   5  11  12       14.44       11.07      4.14 o 
   6  11  12      405.60      410.26     15.42 o 
   7  11  12      210.61      204.59     12.37 o 
   8  11  12        0.12        3.52      5.89 o 
   9  11  12      116.57      132.60     11.47 o 
  -8  12  12      325.43      351.45     22.92 o 
  -7  12  12       93.75       99.30      8.25 o 
  -6  12  12        8.19        4.39      4.07 o 
  -5  12  12      282.24      266.13     10.30 o 
  -4  12  12       95.45       94.48      6.92 o 
  -3  12  12      368.28      376.72     11.87 o 
  -2  12  12      119.68      112.15      6.65 o 
  -1  12  12       60.34       63.21      5.76 o 
   0  12  12      132.00      134.66      6.29 o 
   1  12  12       60.17       74.71      5.12 o 
   2  12  12      119.58      102.64      7.02 o 
   3  12  12      368.67      374.11     17.22 o 
   4  12  12       95.59      101.58      8.14 o 
   5  12  12      282.11      277.64     11.23 o 
   6  12  12        8.12       14.53      4.86 o 
   7  12  12       92.91       93.65      8.01 o 
   8  12  12      325.17      323.76     16.08 o 
  -7  13  12      160.12      180.49     23.12 o 
  -6  13  12       79.41       99.32      8.10 o 
  -5  13  12       84.10       85.56      7.14 o 
  -4  13  12      116.32      130.61      8.04 o 
  -3  13  12      256.98      252.50     10.02 o 
  -2  13  12      198.81      212.11     11.75 o 
  -1  13  12      225.03      223.73     10.17 o 
   0  13  12      856.70      826.09     19.71 o 
   1  13  12      223.55      215.75      9.91 o 
   2  13  12      199.03      205.12      9.59 o 
   3  13  12      255.68      240.13     15.30 o 
   4  13  12      116.37      136.22     13.67 o 
   5  13  12       84.58       82.51     10.18 o 
   6  13  12       80.71       83.21      9.42 o 
   7  13  12      160.54      156.80     14.20 o 
  -5  14  12       28.48       42.15     16.59 o 
  -4  14  12        3.54       -0.34      5.89 o 
  -3  14  12       16.47        9.77      7.59 o 
  -2  14  12       95.31       88.77      7.61 o 
  -1  14  12       42.66       34.98      5.73 o 
   0  14  12       24.20       34.64      9.11 o 
   1  14  12       42.48       44.28      7.58 o 
   2  14  12       94.95       74.97     12.42 o 
   3  14  12       16.43       24.07      5.42 o 
   4  14  12        3.49        5.00      6.45 o 
   5  14  12       28.41       30.76      8.29 o 
  -2  15  12       88.80       60.29     18.54 o 
  -1  15  12       42.71       83.61     20.10 o 
   1   0  13     1959.64     2207.65     27.90 o 
   2   0  13     1636.35     1735.64     21.85 o 
   3   0  13      621.40      568.89      8.14 o 
   4   0  13      132.59      104.00      3.06 o 
   5   0  13        0.66        2.66      1.19 o 
   6   0  13      435.15      406.97      8.65 o 
   7   0  13      163.13      127.77      8.88 o 
   8   0  13        0.09        1.19      2.82 o 
   9   0  13      489.16      462.07     15.71 o 
  10   0  13        4.87        7.44      3.97 o 
  11   0  13       75.27       57.81      7.27 o 
  12   0  13      186.15      197.72     14.59 o 
  13   0  13      203.59      226.12     19.31 o 
 -13   1  13      111.07      122.69     17.10 o 
 -12   1  13      127.35      120.38     11.74 o 
 -11   1  13      156.96      152.23     10.43 o 
 -10   1  13       95.72       98.40      8.17 o 
  -9   1  13      581.51      532.73     16.21 o 
  -8   1  13     1055.51      936.13     20.16 o 
  -7   1  13      317.92      288.90      9.34 o 
  -6   1  13      385.80      366.69      8.92 o 
  -5   1  13      955.04      940.11     13.34 o 
  -4   1  13      103.54      114.84      3.19 o 
  -3   1  13      109.15      117.34      3.23 o 
  -2   1  13     5253.87     5273.62     70.32 o 
  -1   1  13      638.37      702.93      9.50 o 
   0   1  13     6404.20     6826.75     82.64 o 
   1   1  13      636.91      707.04      9.80 o 
   2   1  13     5255.59     5262.99     58.27 o 
   3   1  13      110.23      118.21      3.25 o 
   4   1  13      100.58      107.83      2.81 o 
   5   1  13      953.85      936.35     14.89 o 
   6   1  13      384.35      367.16      6.47 o 
   7   1  13      319.38      290.29      7.92 o 
   8   1  13     1055.37      950.09     20.00 o 
   9   1  13      585.58      542.71     14.48 o 
  10   1  13       95.32       89.08      6.88 o 
  11   1  13      158.37      175.80     11.35 o 
  12   1  13      127.25      103.84     11.10 o 
  13   1  13      110.99      148.89     17.01 o 
 -14   2  13      184.61      233.56     31.32 o 
 -13   2  13      153.06      181.62     14.81 o 
 -12   2  13       34.33       38.36      7.03 o 
 -11   2  13      194.93      209.63     11.88 o 
 -10   2  13      262.60      249.59     11.93 o 
  -9   2  13      133.44      134.34      8.69 o 
  -8   2  13     1002.10      902.11     21.63 o 
  -7   2  13      138.69      149.77      9.91 o 
  -6   2  13     1498.01     1365.47     34.47 o 
  -5   2  13     1162.90     1150.16     17.87 o 
  -4   2  13      433.78      434.01      9.38 o 
  -3   2  13      386.34      419.92      7.19 o 
  -2   2  13     2097.38     2065.87     26.97 o 
  -1   2  13      353.42      362.43      5.32 o 
   0   2  13     4471.20     4588.47     49.51 o 
   1   2  13      352.10      358.87      5.27 o 
   2   2  13     2092.77     2063.35     24.14 o 
   3   2  13      386.01      416.41      7.50 o 
   4   2  13      430.21      422.48      9.49 o 
   5   2  13     1157.94     1136.46     18.54 o 
   6   2  13     1500.73     1417.86     22.31 o 
   7   2  13      138.31      155.47      6.41 o 
   8   2  13     1002.28      858.37     16.71 o 
   9   2  13      135.48      138.40      6.57 o 
  10   2  13      262.16      260.00     12.62 o 
  11   2  13      195.05      207.36     12.21 o 
  12   2  13       33.91       37.67      8.48 o 
  13   2  13      153.20      184.78     18.60 o 
 -13   3  13      223.83      263.15     33.95 o 
 -12   3  13      209.19      230.89     13.22 o 
 -11   3  13       11.20       10.90      5.43 o 
 -10   3  13      115.77      100.09      8.38 o 
  -9   3  13      278.00      264.72     11.40 o 
  -8   3  13      128.51      111.44     11.69 o 
  -7   3  13      115.25      120.71      7.27 o 
  -6   3  13       12.05       10.00      3.27 o 
  -5   3  13      155.92      158.86      8.81 o 
  -4   3  13      190.62      161.74      5.00 o 
  -3   3  13      396.38      436.87      9.63 o 
  -2   3  13       68.88       78.66      2.81 o 
  -1   3  13      372.53      424.63      6.01 o 
   0   3  13      902.27      988.64     13.05 o 
   1   3  13      372.14      415.27      6.25 o 
   2   3  13       69.57       83.93      3.12 o 
   3   3  13      397.21      444.28      8.28 o 
   4   3  13      189.85      155.78      4.83 o 
   5   3  13      156.66      162.24      5.83 o 
   6   3  13       12.10        6.83      3.08 o 
   7   3  13      116.04      120.94      5.98 o 
   8   3  13      128.53      103.13      8.31 o 
   9   3  13      278.06      270.32     13.54 o 
  10   3  13      116.06      103.38      8.78 o 
  11   3  13       11.23        4.42      5.93 o 
  12   3  13      210.04      213.62     17.01 o 
  13   3  13      222.47      235.80     30.54 o 
 -13   4  13       52.08       37.05      9.12 o 
 -12   4  13      164.71      204.11     15.11 o 
 -11   4  13        3.26        2.62      5.61 o 
 -10   4  13       94.46      108.18     12.78 o 
  -9   4  13       41.73       36.43      5.75 o 
  -8   4  13       29.62       31.13      4.64 o 
  -7   4  13     1238.57     1258.13     24.50 o 
  -6   4  13      313.90      272.21     18.56 o 
  -5   4  13     1061.13     1018.97     19.52 o 
  -4   4  13      372.15      352.49      7.94 o 
  -3   4  13       78.51       85.65      3.93 o 
  -2   4  13      558.96      523.52      8.92 o 
  -1   4  13     1202.50     1166.81     15.52 o 
   0   4  13       74.01       57.36      3.38 o 
   1   4  13     1203.74     1142.19     14.45 o 
   2   4  13      557.70      512.81      7.26 o 
   3   4  13       80.65       84.22      3.67 o 
   4   4  13      366.46      332.53      8.01 o 
   5   4  13     1062.28     1052.28     17.42 o 
   6   4  13      310.57      286.79      7.13 o 
   7   4  13     1242.20     1216.15     21.80 o 
   8   4  13       28.87       29.40      3.98 o 
   9   4  13       40.21       37.00      4.70 o 
  10   4  13       94.50      120.84     12.78 o 
  11   4  13        3.03        8.35      7.50 o 
  12   4  13      165.01      183.62     23.85 o 
  13   4  13       52.56       27.12     16.29 o 
 -13   5  13       14.32       20.21     10.37 o 
 -12   5  13      100.75       94.68     11.65 o 
 -11   5  13      102.78       81.10     10.34 o 
 -10   5  13      265.86      256.33     15.18 o 
  -9   5  13      405.49      387.70     18.71 o 
  -8   5  13      741.21      727.95     17.83 o 
  -7   5  13      214.87      194.31     11.88 o 
  -6   5  13      767.17      759.87     16.86 o 
  -5   5  13     1663.82     1545.83     24.81 o 
  -4   5  13       13.11       10.86      2.23 o 
  -3   5  13      827.55      768.11     13.46 o 
  -2   5  13      102.71       98.45      2.58 o 
  -1   5  13      213.52      214.80      5.94 o 
   0   5  13      765.30      752.61     11.59 o 
   1   5  13      210.07      213.87      5.17 o 
   2   5  13      104.13       98.61      3.76 o 
   3   5  13      830.30      761.15     10.64 o 
   4   5  13       13.48       11.76      2.24 o 
   5   5  13     1667.42     1550.29     23.36 o 
   6   5  13      767.92      767.25     13.57 o 
   7   5  13      214.95      199.28      7.73 o 
   8   5  13      742.67      748.50     16.25 o 
   9   5  13      405.46      423.15     23.60 o 
  10   5  13      265.56      264.63     15.65 o 
  11   5  13      103.05      109.75     18.23 o 
  12   5  13      100.32      101.32     27.41 o 
 -12   6  13       25.71       21.45      8.38 o 
 -11   6  13       87.06       88.80     11.01 o 
 -10   6  13       25.32       24.95      6.43 o 
  -9   6  13      217.35      233.78     12.68 o 
  -8   6  13      182.71      195.57     11.10 o 
  -7   6  13      120.80      121.72      7.08 o 
  -6   6  13      127.06      129.92      5.72 o 
  -5   6  13      758.51      710.50     15.39 o 
  -4   6  13      558.80      520.06      9.87 o 
  -3   6  13     3148.65     3039.79     40.36 o 
  -2   6  13      366.71      371.29      6.04 o 
  -1   6  13      170.10      175.53      5.05 o 
   0   6  13      160.19      183.57      4.23 o 
   1   6  13      168.04      176.37      4.87 o 
   2   6  13      367.40      370.88      6.96 o 
   3   6  13     3148.45     3016.23     40.48 o 
   4   6  13      559.23      510.92     10.97 o 
   5   6  13      755.31      715.87     17.33 o 
   6   6  13      126.69      130.22      6.79 o 
   7   6  13      118.66      126.65      7.16 o 
   8   6  13      182.12      168.03     10.13 o 
   9   6  13      217.05      230.85     12.22 o 
  10   6  13       25.14       32.70     12.62 o 
  11   6  13       86.75       75.18     10.75 o 
  12   6  13       25.38       20.67      9.68 o 
 -12   7  13       40.82       28.92     15.02 o 
 -11   7  13       55.14       51.23      8.50 o 
 -10   7  13       40.34       52.65      7.93 o 
  -9   7  13        2.16        2.92      4.79 o 
  -8   7  13      188.44      192.56     11.69 o 
  -7   7  13      356.36      311.71     19.55 o 
  -6   7  13      694.33      667.13     20.76 o 
  -5   7  13      942.56      948.89     17.05 o 
  -4   7  13      384.98      363.01      7.96 o 
  -3   7  13      134.54      124.44      4.21 o 
  -2   7  13     1266.72     1224.59     16.05 o 
  -1   7  13      248.98      225.41      5.21 o 
   0   7  13     1243.45     1258.78     17.67 o 
   1   7  13      248.36      235.26      5.57 o 
   2   7  13     1267.09     1197.67     18.54 o 
   3   7  13      131.09      121.09      4.95 o 
   4   7  13      383.81      360.57      8.28 o 
   5   7  13      939.38      895.54     19.53 o 
   6   7  13      691.44      701.65     16.06 o 
   7   7  13      354.18      344.89     12.83 o 
   8   7  13      186.89      188.53     10.94 o 
   9   7  13        1.99        0.44      4.75 o 
  10   7  13       40.20       42.36      7.28 o 
  11   7  13       55.03       56.02     10.06 o 
  12   7  13       41.39       30.15     15.61 o 
 -11   8  13       31.15       26.00      8.20 o 
 -10   8  13      606.72      602.67     23.97 o 
  -9   8  13       20.11       20.81      6.20 o 
  -8   8  13      150.54      172.20     13.66 o 
  -7   8  13      386.29      366.22     11.80 o 
  -6   8  13      168.55      156.95      7.85 o 
  -5   8  13      101.50       98.07      5.06 o 
  -4   8  13      277.07      289.87      7.91 o 
  -3   8  13      497.29      494.33      9.35 o 
  -2   8  13      225.44      235.32      5.18 o 
  -1   8  13      452.38      428.46      9.05 o 
   0   8  13       71.68       79.18      3.60 o 
   1   8  13      453.30      427.76      8.30 o 
   2   8  13      227.35      232.16      6.19 o 
   3   8  13      499.22      497.16     10.83 o 
   4   8  13      279.30      270.87      8.16 o 
   5   8  13      100.71      103.55      9.67 o 
   6   8  13      170.72      173.96      9.59 o 
   7   8  13      385.02      394.67     14.34 o 
   8   8  13      152.00      146.40     10.42 o 
   9   8  13       20.04       15.80      5.91 o 
  10   8  13      607.59      622.10     21.14 o 
  11   8  13       31.17       31.11     10.44 o 
 -11   9  13       48.20       59.22     16.29 o 
 -10   9  13      179.07      200.02     13.61 o 
  -9   9  13       72.41       60.39     10.66 o 
  -8   9  13       58.89       61.20      6.33 o 
  -7   9  13       66.03       61.90      6.33 o 
  -6   9  13      112.06      103.31      8.97 o 
  -5   9  13      163.27      164.66      8.01 o 
  -4   9  13      243.93      225.94      7.97 o 
  -3   9  13       84.27       82.81      5.55 o 
  -2   9  13       52.36       54.29      3.12 o 
  -1   9  13      145.75      150.07      4.30 o 
   0   9  13      252.73      223.30      5.86 o 
   1   9  13      145.92      152.09      5.01 o 
   2   9  13       51.54       57.32      3.55 o 
   3   9  13       83.11       89.24      5.83 o 
   4   9  13      244.06      226.30     11.02 o 
   5   9  13      163.35      158.46     11.26 o 
   6   9  13      113.08      119.71      8.76 o 
   7   9  13       66.79       71.14      7.81 o 
   8   9  13       58.32       63.68     10.93 o 
   9   9  13       72.97       64.37      8.49 o 
  10   9  13      178.94      190.45     13.39 o 
  11   9  13       48.42       59.22     17.66 o 
 -10  10  13       26.87       22.58      7.38 o 
  -9  10  13       68.65       61.28      7.06 o 
  -8  10  13       24.79       18.77      4.81 o 
  -7  10  13      233.62      224.42     10.19 o 
  -6  10  13       54.99       62.62      5.71 o 
  -5  10  13      309.31      318.29     10.36 o 
  -4  10  13      427.20      444.97     14.09 o 
  -3  10  13      342.31      325.64      9.78 o 
  -2  10  13      426.03      426.99     10.88 o 
  -1  10  13       66.50       75.00      4.39 o 
   0  10  13      123.43      125.27      8.67 o 
   1  10  13       63.90       62.96      4.19 o 
   2  10  13      424.57      423.91      9.65 o 
   3  10  13      342.72      357.08     12.61 o 
   4  10  13      425.19      434.54     22.87 o 
   5  10  13      309.18      343.41     27.52 o 
   6  10  13       55.83       63.78      7.39 o 
   7  10  13      233.36      227.03     12.50 o 
   8  10  13       25.57       12.10      6.22 o 
   9  10  13       69.46       39.38      7.97 o 
  10  10  13       27.57       28.07     12.31 o 
  -9  11  13       78.42       87.71     13.07 o 
  -8  11  13      196.49      186.47      9.68 o 
  -7  11  13        8.21        1.25      3.84 o 
  -6  11  13      315.07      325.38     11.24 o 
  -5  11  13       28.01       24.68      4.43 o 
  -4  11  13       13.59        9.22      3.55 o 
  -3  11  13      134.30      143.51      7.22 o 
  -2  11  13       13.48       14.54      3.55 o 
  -1  11  13      158.51      159.15      7.09 o 
   0  11  13       20.76       23.40      3.16 o 
   1  11  13      157.10      158.89      8.10 o 
   2  11  13       13.40       10.91      3.31 o 
   3  11  13      134.18      134.94      7.45 o 
   4  11  13       13.59        8.88      4.03 o 
   5  11  13       28.31       26.03      5.49 o 
   6  11  13      314.77      306.67     13.84 o 
   7  11  13        8.10       12.56      5.95 o 
   8  11  13      196.33      176.46     12.49 o 
   9  11  13       78.34       80.17     11.10 o 
  -8  12  13      217.79      200.39     24.00 o 
  -7  12  13      110.91      121.39     10.12 o 
  -6  12  13       23.06       25.39      5.00 o 
  -5  12  13       68.98       72.88      8.97 o 
  -4  12  13      104.75      118.81      7.33 o 
  -3  12  13      654.10      679.23     17.32 o 
  -2  12  13       33.78       32.00      4.55 o 
  -1  12  13      478.69      481.87     13.69 o 
   0  12  13        6.89        9.17      3.95 o 
   1  12  13      478.38      469.59     11.53 o 
   2  12  13       34.25       37.70      4.89 o 
   3  12  13      655.72      658.63     18.85 o 
   4  12  13      105.75       91.31      9.21 o 
   5  12  13       69.84       64.86      7.75 o 
   6  12  13       22.54       24.40      5.34 o 
   7  12  13      110.72      112.40      8.62 o 
   8  12  13      215.92      191.23     19.20 o 
  -6  13  13       43.03       64.94     11.69 o 
  -5  13  13       60.13       77.63      9.71 o 
  -4  13  13       29.75       18.88      4.77 o 
  -3  13  13      128.81      132.53      7.94 o 
  -2  13  13      260.44      258.04     10.97 o 
  -1  13  13       41.37       42.97      5.45 o 
   0  13  13      227.38      252.78     10.69 o 
   1  13  13       41.93       46.89      6.67 o 
   2  13  13      260.41      267.69     12.06 o 
   3  13  13      128.69      127.17      9.21 o 
   4  13  13       29.44       32.03      5.76 o 
   5  13  13       59.90       67.22     13.46 o 
   6  13  13       43.23       49.55      9.34 o 
   7  13  13       21.03       -5.37      8.78 o 
  -5  14  13       84.25       65.95     18.83 o 
  -4  14  13       84.14       49.66     19.32 o 
  -3  14  13      273.22      265.43     19.11 o 
  -2  14  13       20.08       16.75      5.15 o 
  -1  14  13      155.96      152.86      9.45 o 
   0  14  13      101.03       90.95      8.10 o 
   1  14  13      156.09      152.14     10.25 o 
   2  14  13       20.05       18.06      5.23 o 
   3  14  13      273.28      302.03     23.71 o 
   4  14  13       84.23       98.56     11.54 o 
   5  14  13       84.72       92.10     15.51 o 
   0   0  14       65.81       60.38      3.02 o 
   1   0  14      283.02      325.52      6.92 o 
   2   0  14      622.38      632.76     10.92 o 
   3   0  14       96.95      119.03      3.35 o 
   4   0  14      285.28      266.27      5.39 o 
   5   0  14      123.12      116.44      4.42 o 
   6   0  14      206.68      213.98      5.76 o 
   7   0  14       26.85       20.57      2.52 o 
   8   0  14      139.42      142.97      7.42 o 
   9   0  14        8.81        5.27      3.44 o 
  10   0  14      202.57      205.91      9.90 o 
  11   0  14       65.77       70.29      9.36 o 
  12   0  14      174.37      168.38     13.82 o 
  13   0  14      178.23      207.39     19.41 o 
 -13   1  14      149.37      160.87     14.45 o 
 -12   1  14      156.17      153.95     14.62 o 
 -11   1  14       52.46       48.46      6.90 o 
 -10   1  14      210.09      227.21     11.42 o 
  -9   1  14       61.94       64.66      6.56 o 
  -8   1  14     1170.56     1134.66     23.12 o 
  -7   1  14      148.82      152.61      7.23 o 
  -6   1  14      851.73      817.00     16.06 o 
  -5   1  14      623.67      570.04      9.55 o 
  -4   1  14     1286.64     1261.10     17.87 o 
  -3   1  14       43.60       64.24      2.49 o 
  -2   1  14      604.32      626.15     10.68 o 
  -1   1  14       83.36       79.34      2.40 o 
   0   1  14      901.05      986.21     13.15 o 
   1   1  14       83.55       82.45      2.62 o 
   2   1  14      603.39      625.27      8.48 o 
   3   1  14       43.54       57.27      2.15 o 
   4   1  14     1294.38     1269.05     17.65 o 
   5   1  14      623.52      564.58      7.96 o 
   6   1  14      859.52      864.18     15.40 o 
   7   1  14      148.62      147.83      5.06 o 
   8   1  14     1171.03     1125.93     22.86 o 
   9   1  14       61.93       62.66      6.30 o 
  10   1  14      211.20      190.15     11.33 o 
  11   1  14       52.65       43.68      6.92 o 
  12   1  14      157.66      167.06     13.80 o 
  13   1  14      149.23      166.59     18.11 o 
 -13   2  14       72.12       68.96     10.56 o 
 -12   2  14       73.16       82.04     10.85 o 
 -11   2  14      277.21      311.53     14.03 o 
 -10   2  14      215.80      209.32     13.20 o 
  -9   2  14        9.99        9.44      4.07 o 
  -8   2  14      218.42      175.68     11.93 o 
  -7   2  14      346.38      348.06     11.61 o 
  -6   2  14      139.18      118.24      5.46 o 
  -5   2  14     3496.98     3458.68     48.94 o 
  -4   2  14      381.15      366.74      8.51 o 
  -3   2  14     3713.62     3935.12     49.37 o 
  -2   2  14      239.62      212.02      3.96 o 
  -1   2  14     3220.59     3531.34     36.45 o 
   0   2  14      293.49      275.47      4.68 o 
   1   2  14     3216.48     3473.34     53.03 o 
   2   2  14      237.71      211.85      3.94 o 
   3   2  14     3721.85     3898.02     51.30 o 
   4   2  14      381.13      369.54      7.23 o 
   5   2  14     3501.23     3475.00     67.25 o 
   6   2  14      139.46      124.03      5.37 o 
   7   2  14      341.41      341.06      8.77 o 
   8   2  14      219.16      202.89      7.24 o 
   9   2  14        9.68       12.00      4.61 o 
  10   2  14      216.96      192.63     11.43 o 
  11   2  14      277.30      323.16     14.75 o 
  12   2  14       72.95       74.27     20.08 o 
 -13   3  14      263.87      279.48     22.21 o 
 -12   3  14      104.15      130.37     18.06 o 
 -11   3  14       90.88       88.78      8.81 o 
 -10   3  14        9.59       10.69      4.81 o 
  -9   3  14      182.61      194.13     10.26 o 
  -8   3  14       23.81       17.43      4.24 o 
  -7   3  14      184.30      164.50     12.83 o 
  -6   3  14       37.67       37.03      3.56 o 
  -5   3  14      528.28      568.66     12.36 o 
  -4   3  14      395.54      381.73      8.35 o 
  -3   3  14       16.85        7.83      1.81 o 
  -2   3  14      947.62      956.33     13.91 o 
  -1   3  14     1837.21     1904.71     21.55 o 
   0   3  14      349.26      430.88      6.92 o 
   1   3  14     1836.40     1953.41     24.28 o 
   2   3  14      949.41      940.95     13.32 o 
   3   3  14       16.89        9.90      1.78 o 
   4   3  14      396.73      379.79      7.88 o 
   5   3  14      528.57      566.33     12.83 o 
   6   3  14       38.00       44.84      4.08 o 
   7   3  14      184.38      173.58      7.70 o 
   8   3  14       23.53       15.58      3.78 o 
   9   3  14      182.66      182.34     10.52 o 
  10   3  14        9.49        3.72      4.34 o 
  11   3  14       90.89       96.50     17.36 o 
  12   3  14      104.17       90.97     11.26 o 
  13   3  14      263.35      271.41     32.19 o 
 -13   4  14      152.91      162.03     14.71 o 
 -12   4  14        0.19        7.40      7.02 o 
 -11   4  14       78.15       96.15     15.97 o 
 -10   4  14       43.97       56.22      7.09 o 
  -9   4  14       85.24       71.52      7.09 o 
  -8   4  14      199.07      184.13      9.54 o 
  -7   4  14      505.89      497.05     14.17 o 
  -6   4  14      184.91      182.40      9.58 o 
  -5   4  14     3627.74     3406.38     49.02 o 
  -4   4  14     1172.63     1145.08     18.95 o 
  -3   4  14     3116.87     2968.35     42.05 o 
  -2   4  14     2595.28     2521.04     31.84 o 
  -1   4  14     2166.81     2126.54     26.88 o 
   0   4  14      840.86      805.39     14.80 o 
   1   4  14     2176.52     2157.12     25.20 o 
   2   4  14     2586.62     2524.12     29.36 o 
   3   4  14     3126.64     2979.82     37.37 o 
   4   4  14     1171.70     1141.88     18.11 o 
   5   4  14     3628.92     3437.95     50.12 o 
   6   4  14      187.22      186.33      5.97 o 
   7   4  14      506.53      495.64     10.46 o 
   8   4  14      201.39      177.38      7.79 o 
   9   4  14       85.02       77.30      6.56 o 
  10   4  14       43.90       60.43      8.59 o 
  11   4  14       77.94       61.93      9.38 o 
  12   4  14        0.18        4.47      8.06 o 
 -13   5  14       80.08       72.00     21.56 o 
 -12   5  14       40.35       33.22      9.62 o 
 -11   5  14        4.60        4.89      7.72 o 
 -10   5  14       55.06       51.96      8.34 o 
  -9   5  14      218.40      200.64     10.68 o 
  -8   5  14      246.34      223.93     10.16 o 
  -7   5  14      361.02      364.27     12.89 o 
  -6   5  14      118.32      130.74      6.42 o 
  -5   5  14      268.91      233.81      7.02 o 
  -4   5  14     1170.95     1192.74     19.52 o 
  -3   5  14     2807.36     2686.82     36.12 o 
  -2   5  14      103.81       90.44      2.45 o 
  -1   5  14     1693.02     1722.81     23.24 o 
   0   5  14        9.28        4.27      1.51 o 
   1   5  14     1693.30     1674.60     26.02 o 
   2   5  14      104.25       88.15      3.15 o 
   3   5  14     2807.58     2685.98     29.73 o 
   4   5  14     1173.71     1134.32     22.99 o 
   5   5  14      268.21      235.90      6.63 o 
   6   5  14      119.41      144.76      5.61 o 
   7   5  14      361.14      348.26      9.97 o 
   8   5  14      245.40      229.62     11.85 o 
   9   5  14      219.82      192.97     10.98 o 
  10   5  14       55.27       33.31      9.14 o 
  11   5  14        4.83        8.85     11.56 o 
  12   5  14       40.01       56.78     18.34 o 
 -12   6  14      300.39      285.73     25.14 o 
 -11   6  14       50.94       34.57      8.50 o 
 -10   6  14       90.90       87.82      9.00 o 
  -9   6  14      192.79      200.72     11.94 o 
  -8   6  14       57.71       51.36      6.88 o 
  -7   6  14       84.95       88.54      5.26 o 
  -6   6  14      154.06      148.46      6.12 o 
  -5   6  14      311.98      298.92      8.17 o 
  -4   6  14     1043.28     1043.41     17.97 o 
  -3   6  14      886.26      807.68     13.41 o 
  -2   6  14      472.82      468.57      7.17 o 
  -1   6  14      264.53      248.68      7.68 o 
   0   6  14       43.55       52.39      4.16 o 
   1   6  14      261.99      237.77      7.73 o 
   2   6  14      476.86      468.29      8.97 o 
   3   6  14      884.09      807.28     13.38 o 
   4   6  14     1049.24     1049.34     17.52 o 
   5   6  14      311.27      295.60      8.18 o 
   6   6  14      152.70      166.90      7.54 o 
   7   6  14       84.76       75.86      6.09 o 
   8   6  14       56.55       56.35      6.59 o 
   9   6  14      191.79      198.84     11.63 o 
  10   6  14       90.12       79.66     10.22 o 
  11   6  14       50.26       35.05     13.81 o 
  12   6  14      299.42      386.14     35.61 o 
 -12   7  14      105.92      141.36     23.02 o 
 -11   7  14      303.08      334.65     17.09 o 
 -10   7  14      340.71      356.09     16.57 o 
  -9   7  14      173.67      180.10     11.80 o 
  -8   7  14       28.59       26.51      4.59 o 
  -7   7  14       15.78        8.94      3.61 o 
  -6   7  14      106.53       95.13      6.16 o 
  -5   7  14       11.46       10.55      2.40 o 
  -4   7  14      207.50      191.96      7.03 o 
  -3   7  14       71.85       64.79      4.76 o 
  -2   7  14      418.17      414.54      7.11 o 
  -1   7  14      137.87      134.62      4.87 o 
   0   7  14       54.56       61.29      3.09 o 
   1   7  14      137.67      137.03      4.44 o 
   2   7  14      416.82      409.73     10.37 o 
   3   7  14       73.24       66.41      3.96 o 
   4   7  14      206.93      186.51      6.78 o 
   5   7  14       12.26       18.36      3.60 o 
   6   7  14      108.09      114.31      9.26 o 
   7   7  14       14.86       13.20      4.57 o 
   8   7  14       29.48       41.21      6.27 o 
   9   7  14      171.59      176.38     11.91 o 
  10   7  14      343.01      392.90     46.07 o 
  11   7  14      303.06      333.59     19.64 o 
 -11   8  14      250.69      270.51     21.29 o 
 -10   8  14      262.31      270.10     20.38 o 
  -9   8  14       16.88       15.69      5.30 o 
  -8   8  14       21.53       17.08      5.00 o 
  -7   8  14       49.97       55.70      5.55 o 
  -6   8  14      416.31      404.55     11.96 o 
  -5   8  14      326.83      331.11     12.01 o 
  -4   8  14      286.38      288.85      8.45 o 
  -3   8  14      117.38      109.55      4.29 o 
  -2   8  14      161.47      170.68      4.42 o 
  -1   8  14       42.64       45.95      3.29 o 
   0   8  14       47.87       45.56      2.94 o 
   1   8  14       42.32       38.00      2.91 o 
   2   8  14      163.41      164.03      5.09 o 
   3   8  14      116.15      109.23      4.59 o 
   4   8  14      288.30      286.36      9.42 o 
   5   8  14      326.72      329.65     10.62 o 
   6   8  14      418.71      431.70     14.26 o 
   7   8  14       50.63       58.29      6.85 o 
   8   8  14       21.32       19.67      5.66 o 
   9   8  14       17.00       15.25      6.16 o 
  10   8  14      262.28      265.82     17.47 o 
  11   8  14      251.00      309.17     22.90 o 
 -11   9  14       64.14       39.41     10.44 o 
 -10   9  14      413.02      428.97     16.17 o 
  -9   9  14       46.97       55.03      6.52 o 
  -8   9  14      309.55      322.10     12.20 o 
  -7   9  14      645.56      607.41     16.12 o 
  -6   9  14       50.34       45.51      5.09 o 
  -5   9  14      195.31      189.84      8.53 o 
  -4   9  14       94.40       95.31      5.88 o 
  -3   9  14      139.17      129.88      5.60 o 
  -2   9  14       51.48       44.73      3.68 o 
  -1   9  14      110.51      109.84      3.85 o 
   0   9  14      107.49      104.49      4.91 o 
   1   9  14      109.90      104.56      4.67 o 
   2   9  14       51.22       53.99      3.46 o 
   3   9  14      140.25      134.44      6.52 o 
   4   9  14       93.76       92.04      6.16 o 
   5   9  14      195.28      198.15     11.21 o 
   6   9  14       50.43       33.40      8.68 o 
   7   9  14      646.42      612.86     19.03 o 
   8   9  14      308.25      315.53     14.67 o 
   9   9  14       46.96       40.74      7.71 o 
  10   9  14      412.10      426.90     21.52 o 
 -10  10  14       50.45       45.27      8.72 o 
  -9  10  14      119.56      123.46      8.91 o 
  -8  10  14        1.53        2.34      4.47 o 
  -7  10  14       80.47       94.83      7.90 o 
  -6  10  14      262.44      254.48      9.92 o 
  -5  10  14       11.33       13.13      3.80 o 
  -4  10  14     1443.85     1385.69     25.27 o 
  -3  10  14      109.12      101.35      6.63 o 
  -2  10  14     1340.09     1293.71     23.18 o 
  -1  10  14      207.82      208.19      6.90 o 
   0  10  14      770.67      745.09     13.96 o 
   1  10  14      208.46      204.08      6.65 o 
   2  10  14     1337.50     1283.03     20.67 o 
   3  10  14      109.57      113.14      5.35 o 
   4  10  14     1438.28     1375.86     31.25 o 
   5  10  14       11.31       13.85      5.96 o 
   6  10  14      259.76      261.03     12.49 o 
   7  10  14       80.44       92.12      9.01 o 
   8  10  14        1.73       -1.66      5.61 o 
   9  10  14      119.37      126.29     11.37 o 
  -8  11  14      197.27      210.83     10.26 o 
  -7  11  14       46.72       41.80      5.67 o 
  -6  11  14      150.47      153.69      8.41 o 
  -5  11  14       34.89       35.14      4.89 o 
  -4  11  14       52.48       45.36      5.08 o 
  -3  11  14       34.67       43.81      4.82 o 
  -2  11  14      112.05      119.86      6.64 o 
  -1  11  14      114.90      110.07      6.25 o 
   0  11  14       36.54       29.85      4.33 o 
   1  11  14      114.69       99.85      6.53 o 
   2  11  14      111.75      111.12      7.41 o 
   3  11  14       34.70       33.99      4.79 o 
   4  11  14       52.34       57.02      5.82 o 
   5  11  14       35.14       33.40      6.07 o 
   6  11  14      151.24      154.80     11.72 o 
   7  11  14       46.40       48.96      7.64 o 
   8  11  14      198.11      203.01     13.70 o 
   9  11  14       19.99       10.28     10.01 o 
  -7  12  14        0.65        3.17      5.70 o 
  -6  12  14      304.27      301.21     11.51 o 
  -5  12  14       13.20       21.94      4.78 o 
  -4  12  14       53.45       43.82      5.23 o 
  -3  12  14       91.04       92.99      6.62 o 
  -2  12  14       14.79       17.86      3.99 o 
  -1  12  14       34.06       39.68      5.02 o 
   0  12  14       72.35       69.16      6.13 o 
   1  12  14       34.01       35.51      4.81 o 
   2  12  14       14.28       18.09      4.75 o 
   3  12  14       90.90       93.92      7.82 o 
   4  12  14       53.99       51.81      6.60 o 
   5  12  14       13.40       12.53      7.90 o 
   6  12  14      304.96      310.43     13.81 o 
   7  12  14        0.72       -4.48      4.48 o 
   8  12  14       92.09       96.39     20.00 o 
  -6  13  14        8.73       18.15     14.15 o 
  -5  13  14      209.29      217.31     11.07 o 
  -4  13  14        4.43       -0.54      3.80 o 
  -3  13  14       32.21       29.60      5.45 o 
  -2  13  14       74.88       64.79      6.63 o 
  -1  13  14      179.50      173.27      9.43 o 
   0  13  14        0.09       -1.09      3.76 o 
   1  13  14      180.09      156.92     16.50 o 
   2  13  14       75.25       71.26      7.30 o 
   3  13  14       32.52       25.64      5.56 o 
   4  13  14        4.47        1.82      4.72 o 
   5  13  14      208.12      185.33     16.19 o 
   6  13  14        8.64       15.54      7.46 o 
  -5  14  14       31.49       45.37     16.88 o 
  -3  14  14       97.86      100.10     21.07 o 
  -2  14  14       22.92       16.70      6.32 o 
  -1  14  14        0.97       -5.03      5.03 o 
   0  14  14      132.59      128.14      9.70 o 
   1  14  14        0.99        2.67      6.24 o 
   2  14  14       22.89       15.95      8.59 o 
   3  14  14       97.98       83.06     12.54 o 
   4  14  14       41.65       45.07     12.68 o 
   1   0  15       41.68       46.58      2.37 o 
   2   0  15      901.58      931.01     14.06 o 
   3   0  15      113.08      114.88      3.54 o 
   4   0  15      336.69      324.36      6.28 o 
   5   0  15        0.26        7.38      1.81 o 
   6   0  15       72.99       72.16      3.03 o 
   7   0  15      250.65      208.89      6.62 o 
   8   0  15       12.53        4.47      3.16 o 
   9   0  15      319.77      296.09     10.89 o 
  10   0  15       31.65       37.55      6.36 o 
  11   0  15       40.70       43.84      8.09 o 
  12   0  15       22.55       32.37      8.40 o 
  13   0  15      140.17      152.92     17.69 o 
 -13   1  15      226.20      252.54     21.37 o 
 -12   1  15      208.62      198.42     14.99 o 
 -11   1  15      403.39      417.27     18.95 o 
 -10   1  15       41.84       42.81      6.42 o 
  -9   1  15      373.15      331.48     11.54 o 
  -8   1  15      286.66      278.44      9.98 o 
  -7   1  15      193.55      201.11      6.45 o 
  -6   1  15     1084.25      988.34     18.51 o 
  -5   1  15     1705.73     1666.23     23.19 o 
  -4   1  15     2439.72     2384.37     31.35 o 
  -3   1  15     1038.15     1033.78     16.63 o 
  -2   1  15     4950.46     5137.91     59.11 o 
  -1   1  15       63.34       68.83      3.13 o 
   0   1  15     1270.98     1232.08     16.08 o 
   1   1  15       63.82       71.67      4.97 o 
   2   1  15     4926.35     5126.58     54.06 o 
   3   1  15     1033.17     1050.22     14.32 o 
   4   1  15     2426.79     2361.47     33.42 o 
   5   1  15     1710.36     1666.04     21.34 o 
   6   1  15     1081.18     1008.33     14.00 o 
   7   1  15      192.59      218.17      8.72 o 
   8   1  15      285.94      260.30      9.68 o 
   9   1  15      368.98      334.08     13.28 o 
  10   1  15       41.85       40.53      6.34 o 
  11   1  15      403.32      431.54     16.64 o 
  12   1  15      208.62      214.57     15.51 o 
  13   1  15      226.05      250.63     31.41 o 
 -13   2  15       86.42       82.80     11.48 o 
 -12   2  15        4.43        6.65      6.92 o 
 -11   2  15      109.85      138.91     10.40 o 
 -10   2  15       26.31       20.12      7.81 o 
  -9   2  15        3.52        1.59      3.92 o 
  -8   2  15      604.15      569.12     16.51 o 
  -7   2  15     1783.88     1698.12     27.16 o 
  -6   2  15      222.14      199.55      7.01 o 
  -5   2  15     3694.23     3423.83     48.80 o 
  -4   2  15      206.22      209.63      6.40 o 
  -3   2  15      703.55      689.81     10.79 o 
  -2   2  15     1066.88      965.89     12.95 o 
  -1   2  15       62.84       61.91      2.01 o 
   0   2  15     1679.01     1725.33     21.44 o 
   1   2  15       63.49       60.79      2.33 o 
   2   2  15     1070.39      987.55     11.82 o 
   3   2  15      702.62      670.24     10.35 o 
   4   2  15      207.31      201.83      5.32 o 
   5   2  15     3693.78     3459.34     58.87 o 
   6   2  15      223.36      212.45      7.35 o 
   7   2  15     1783.11     1696.96     26.99 o 
   8   2  15      607.32      562.97     17.07 o 
   9   2  15        3.64        6.00      4.19 o 
  10   2  15       26.09        9.68      4.79 o 
  11   2  15      109.71      128.19     10.42 o 
  12   2  15        4.54        8.71      6.80 o 
 -13   3  15      109.27      125.75     25.07 o 
 -12   3  15      280.22      302.42     17.71 o 
 -11   3  15      145.25      149.27     10.86 o 
 -10   3  15       98.13       97.82      8.62 o 
  -9   3  15       54.54       61.16      6.70 o 
  -8   3  15      185.81      166.62      9.19 o 
  -7   3  15      510.49      498.24     11.97 o 
  -6   3  15     1435.34     1320.85     24.27 o 
  -5   3  15      190.02      185.02      6.83 o 
  -4   3  15     1911.34     1831.52     27.73 o 
  -3   3  15      236.98      218.77      5.86 o 
  -2   3  15      234.71      264.15      5.58 o 
  -1   3  15      262.37      284.24      4.71 o 
   0   3  15       95.57       85.97      3.34 o 
   1   3  15      262.05      283.68      5.10 o 
   2   3  15      233.28      261.72      5.33 o 
   3   3  15      237.15      221.22      6.15 o 
   4   3  15     1913.75     1826.82     26.35 o 
   5   3  15      190.02      176.76      6.06 o 
   6   3  15     1436.05     1365.78     24.89 o 
   7   3  15      507.99      493.33     20.64 o 
   8   3  15      185.06      164.89      8.12 o 
   9   3  15       54.97       62.18      8.63 o 
  10   3  15       98.21       91.15      8.72 o 
  11   3  15      146.33      133.25     15.52 o 
  12   3  15      281.02      292.82     18.08 o 
 -12   4  15       13.89       11.76      6.91 o 
 -11   4  15      136.74      129.02     12.34 o 
 -10   4  15       44.45       45.36      6.64 o 
  -9   4  15       46.67       44.01      6.15 o 
  -8   4  15      125.08      122.33     11.23 o 
  -7   4  15      656.12      609.14     14.26 o 
  -6   4  15      656.28      569.13     12.18 o 
  -5   4  15     1160.36     1101.73     19.03 o 
  -4   4  15     3286.06     3055.56     43.93 o 
  -3   4  15      957.76      894.15     15.21 o 
  -2   4  15     1840.22     1807.41     23.71 o 
  -1   4  15      630.39      636.56      8.56 o 
   0   4  15     1053.02     1036.18     15.10 o 
   1   4  15      631.71      616.04      9.50 o 
   2   4  15     1841.19     1802.98     21.82 o 
   3   4  15      950.02      874.21     14.47 o 
   4   4  15     3277.29     3047.70     41.66 o 
   5   4  15     1151.38     1112.76     21.16 o 
   6   4  15      652.68      585.22     11.34 o 
   7   4  15      652.51      609.42     12.98 o 
   8   4  15      124.56      108.79      7.92 o 
   9   4  15       46.32       50.82      6.44 o 
  10   4  15       43.86       38.17      7.75 o 
  11   4  15      137.70      126.88     12.45 o 
  12   4  15       14.03        7.52      8.94 o 
 -13   5  15      126.22      119.12     24.29 o 
 -12   5  15      110.94       91.11     18.90 o 
 -11   5  15       98.61       89.91     11.22 o 
 -10   5  15       11.02        3.36      5.93 o 
  -9   5  15       11.01       10.52      4.55 o 
  -8   5  15      389.17      375.68     16.09 o 
  -7   5  15      329.06      312.89      8.87 o 
  -6   5  15     1106.82      994.05     18.45 o 
  -5   5  15     1221.89     1184.94     20.19 o 
  -4   5  15     1441.96     1353.62     22.24 o 
  -3   5  15     1222.38     1163.73     17.62 o 
  -2   5  15     1118.39     1091.44     15.65 o 
  -1   5  15      575.69      597.64      9.91 o 
   0   5  15      847.55      863.58     12.62 o 
   1   5  15      577.57      598.64     10.53 o 
   2   5  15     1119.24     1092.86     14.43 o 
   3   5  15     1222.13     1137.42     14.88 o 
   4   5  15     1447.87     1375.90     21.29 o 
   5   5  15     1216.69     1162.07     24.56 o 
   6   5  15     1111.48     1039.54     17.11 o 
   7   5  15      326.94      298.81      9.34 o 
   8   5  15      389.98      388.26     12.43 o 
   9   5  15       10.82       14.55      5.10 o 
  10   5  15       10.67       13.77      7.79 o 
  11   5  15       98.93       81.06     13.76 o 
  12   5  15      110.26      131.71     23.71 o 
 -12   6  15       82.10      102.16     38.19 o 
 -11   6  15       85.59       87.49     11.12 o 
 -10   6  15       59.45       58.20      9.15 o 
  -9   6  15      307.79      321.62     16.26 o 
  -8   6  15       26.18       18.25      4.14 o 
  -7   6  15       72.37       71.08      9.38 o 
  -6   6  15      259.01      237.13      8.75 o 
  -5   6  15      464.28      435.47     14.58 o 
  -4   6  15       58.33       57.75      3.45 o 
  -3   6  15      397.88      370.48      7.93 o 
  -2   6  15      165.08      143.30      3.76 o 
  -1   6  15      295.82      261.00      8.18 o 
   0   6  15      186.06      175.87      5.21 o 
   1   6  15      297.98      265.82      6.98 o 
   2   6  15      165.24      145.32      5.35 o 
   3   6  15      400.42      380.19      7.42 o 
   4   6  15       58.30       62.90      4.23 o 
   5   6  15      467.79      449.14     16.83 o 
   6   6  15      258.98      252.52      9.41 o 
   7   6  15       73.79       80.68      6.23 o 
   8   6  15       26.49       19.01      5.01 o 
   9   6  15      308.51      316.60     17.12 o 
  10   6  15       60.02       72.23     10.17 o 
  11   6  15       86.22      105.64     15.23 o 
  12   6  15       82.10       80.78     21.66 o 
 -11   7  15       12.49        1.52      6.61 o 
 -10   7  15       93.53      113.47     10.83 o 
  -9   7  15       44.70       52.03      6.16 o 
  -8   7  15      262.51      283.41     10.73 o 
  -7   7  15      350.90      353.66     11.44 o 
  -6   7  15       70.86       75.62      5.76 o 
  -5   7  15     1405.06     1366.89     21.54 o 
  -4   7  15       51.57       57.49      3.55 o 
  -3   7  15      294.75      281.06      6.86 o 
  -2   7  15      354.00      326.78      9.18 o 
  -1   7  15       94.28       93.93      3.85 o 
   0   7  15      110.33      115.73      4.64 o 
   1   7  15       96.65      101.44      3.94 o 
   2   7  15      350.53      334.82      8.19 o 
   3   7  15      295.04      286.58      6.51 o 
   4   7  15       50.85       53.94      4.51 o 
   5   7  15     1407.35     1408.38     35.06 o 
   6   7  15       70.63       64.61      6.86 o 
   7   7  15      352.16      398.93     17.56 o 
   8   7  15      261.75      301.85     13.61 o 
   9   7  15       43.69       44.06      7.02 o 
  10   7  15       93.82      108.61     15.41 o 
  11   7  15       12.84        1.70      8.48 o 
 -11   8  15       49.68       46.05     10.07 o 
 -10   8  15      116.30      132.94      8.91 o 
  -9   8  15        5.40        5.00      4.19 o 
  -8   8  15      421.04      472.75     15.79 o 
  -7   8  15        5.59        6.96      3.74 o 
  -6   8  15      794.28      797.35     18.30 o 
  -5   8  15       88.13       91.05      5.26 o 
  -4   8  15      414.75      401.40      9.91 o 
  -3   8  15        6.27        5.92      2.76 o 
  -2   8  15        2.13        2.15      1.83 o 
  -1   8  15      178.69      192.29      5.38 o 
   0   8  15      659.51      622.05     11.83 o 
   1   8  15      178.62      178.97      5.25 o 
   2   8  15        2.11       -1.60      1.82 o 
   3   8  15        6.38        4.25      1.99 o 
   4   8  15      414.41      372.25     11.08 o 
   5   8  15       88.79      100.35      7.16 o 
   6   8  15      793.48      799.13     21.03 o 
   7   8  15        5.56        1.06      4.31 o 
   8   8  15      422.54      443.35     25.50 o 
   9   8  15        5.37        5.56      5.48 o 
  10   8  15      116.37      145.92     13.84 o 
  11   8  15       49.68       37.66     17.27 o 
 -10   9  15       86.01       84.29      9.26 o 
  -9   9  15       53.27       48.92      6.33 o 
  -8   9  15       59.49       70.54      7.11 o 
  -7   9  15       94.74       73.56      6.51 o 
  -6   9  15       80.31       80.06      6.35 o 
  -5   9  15        1.57        0.49      3.49 o 
  -4   9  15      237.11      243.58      9.87 o 
  -3   9  15      425.46      417.41      9.88 o 
  -2   9  15       17.38       16.91      2.89 o 
  -1   9  15      187.39      185.98      4.95 o 
   0   9  15       35.27       39.60      3.53 o 
   1   9  15      187.89      173.51      7.06 o 
   2   9  15       17.26       16.84      3.63 o 
   3   9  15      425.19      427.80     10.48 o 
   4   9  15      236.84      243.80      9.21 o 
   5   9  15        1.78       -2.63      3.62 o 
   6   9  15       79.71       78.39     13.17 o 
   7   9  15       94.47       77.26      8.13 o 
   8   9  15       60.12       61.01      7.86 o 
   9   9  15       53.05       40.66      7.71 o 
  10   9  15       86.64      105.82     17.51 o 
  -9  10  15       26.79       32.86      6.20 o 
  -8  10  15        0.51        6.93      6.85 o 
  -7  10  15        6.68        0.67      4.09 o 
  -6  10  15       64.77       69.46      6.09 o 
  -5  10  15       98.90       89.77      6.36 o 
  -4  10  15       50.69       52.86      5.23 o 
  -3  10  15        9.46        7.98      4.11 o 
  -2  10  15      373.50      384.23     10.57 o 
  -1  10  15       84.19       77.25      5.38 o 
   0  10  15      200.87      206.70      7.39 o 
   1  10  15       85.69       82.67      4.79 o 
   2  10  15      373.41      390.61     10.27 o 
   3  10  15        8.77       12.41      2.95 o 
   4  10  15       51.30       51.81      6.11 o 
   5  10  15       98.09       92.03      8.41 o 
   6  10  15       64.17       63.91      7.55 o 
   7  10  15        6.90       -3.48      4.98 o 
   8  10  15        0.43        1.64      5.45 o 
   9  10  15       27.09       26.61      7.50 o 
  -8  11  15       36.26       34.73     10.90 o 
  -7  11  15        0.43       -3.73      3.73 o 
  -6  11  15       15.54       11.67      4.37 o 
  -5  11  15       48.04       49.89      5.63 o 
  -4  11  15       86.13       94.05      7.59 o 
  -3  11  15      168.16      172.72      7.99 o 
  -2  11  15       11.13       13.16      4.64 o 
  -1  11  15       41.40       43.71      4.52 o 
   0  11  15        3.20        1.45      3.09 o 
   1  11  15       41.95       37.04      4.71 o 
   2  11  15       11.17       16.51      3.95 o 
   3  11  15      168.86      168.92      9.24 o 
   4  11  15       86.39       84.40      6.96 o 
   5  11  15       47.93       50.77      8.84 o 
   6  11  15       15.57       16.62      5.74 o 
   7  11  15        0.46       -0.34      5.27 o 
   8  11  15       36.04       30.32      7.39 o 
   9  11  15       37.91       33.24     11.85 o 
  -7  12  15      175.38      172.31     12.21 o 
  -6  12  15       16.98       19.71      4.92 o 
  -5  12  15      208.98      208.05      9.58 o 
  -4  12  15      167.34      176.51      8.84 o 
  -3  12  15      483.91      524.61     13.77 o 
  -2  12  15      218.74      219.99      9.03 o 
  -1  12  15       88.13       77.26      7.67 o 
   0  12  15        1.35       -2.17      3.36 o 
   1  12  15       88.27       88.92      7.51 o 
   2  12  15      218.60      195.56     15.63 o 
   3  12  15      485.29      467.52     17.81 o 
   4  12  15      167.30      181.59     10.41 o 
   5  12  15      209.68      208.05     23.31 o 
   6  12  15       16.68       20.32      6.01 o 
   7  12  15      174.57      155.47     11.15 o 
  -6  13  15       84.32      114.93     23.02 o 
  -5  13  15       99.84       87.83      9.65 o 
  -4  13  15       84.47       77.11      6.74 o 
  -3  13  15        9.16        1.91      5.51 o 
  -2  13  15        2.14        9.11      4.69 o 
  -1  13  15       35.28       33.03      5.42 o 
   0  13  15       24.46       22.73      5.28 o 
   1  13  15       36.35       26.28      5.59 o 
   2  13  15        2.18       10.01      4.81 o 
   3  13  15        9.65        8.69      4.79 o 
   4  13  15       84.14       88.52      8.31 o 
   5  13  15       99.72      112.44     13.76 o 
   6  13  15       84.37       90.63     15.41 o 
  -3  14  15       10.85       -4.88     12.19 o 
  -2  14  15       22.53       15.32     14.83 o 
  -1  14  15       17.07       23.30     10.88 o 
   0  14  15        0.61       -5.62      5.62 o 
   1  14  15       16.98        8.53      8.34 o 
   2  14  15       22.48       14.26      7.28 o 
   3  14  15       10.66        4.98      9.56 o 
   0   0  16     1300.44     1402.35     25.93 o 
   1   0  16        9.63       19.47      1.72 o 
   2   0  16       61.87       40.22      1.79 o 
   3   0  16      269.29      265.32      5.04 o 
   4   0  16        3.63        6.62      1.56 o 
   5   0  16     1153.94     1119.03     18.04 o 
   6   0  16      121.20      105.58      3.74 o 
   7   0  16       95.27       65.28      5.19 o 
   8   0  16      706.38      628.17     15.77 o 
   9   0  16      100.88       88.02      6.81 o 
  10   0  16      292.87      297.21     13.88 o 
  11   0  16       69.68       67.44      9.68 o 
  12   0  16      456.74      454.26     24.34 o 
  13   0  16      173.22      249.95     30.15 o 
 -13   1  16      192.87      222.34     21.01 o 
 -12   1  16       42.75       45.90     12.54 o 
 -11   1  16       47.55       46.37      8.28 o 
 -10   1  16      152.65      139.52      9.77 o 
  -9   1  16       42.72       36.61      5.05 o 
  -8   1  16      149.80      136.51      7.74 o 
  -7   1  16      476.20      466.80     10.42 o 
  -6   1  16      336.45      305.78     13.55 o 
  -5   1  16     4467.60     4422.24     56.65 o 
  -4   1  16      429.45      413.68      9.13 o 
  -3   1  16     8830.96     8744.79    115.79 o 
  -2   1  16      462.37      439.83      6.03 o 
  -1   1  16     1333.08     1357.78     17.13 o 
   0   1  16        7.31        6.19      1.36 o 
   1   1  16     1340.77     1333.43     18.89 o 
   2   1  16      462.37      433.32      6.31 o 
   3   1  16     8833.78     8719.73    102.37 o 
   4   1  16      431.36      397.18      8.50 o 
   5   1  16     4457.53     4488.37     65.06 o 
   6   1  16      334.71      318.56      7.55 o 
   7   1  16      473.94      473.75     10.45 o 
   8   1  16      149.11      140.11      8.77 o 
   9   1  16       42.92       51.88     14.32 o 
  10   1  16      152.94      137.32     12.81 o 
  11   1  16       47.68       55.44     12.45 o 
  12   1  16       43.20       60.28      9.37 o 
 -13   2  16      254.70      282.83     34.05 o 
 -12   2  16      416.36      459.37     21.11 o 
 -11   2  16       77.02       85.85     10.50 o 
 -10   2  16      387.15      435.06     17.09 o 
  -9   2  16       11.83       16.21      4.61 o 
  -8   2  16      293.78      297.35      8.94 o 
  -7   2  16      522.77      516.56     12.36 o 
  -6   2  16     1125.89     1046.60     18.53 o 
  -5   2  16      618.22      572.77     11.49 o 
  -4   2  16     2349.07     2209.14     32.73 o 
  -3   2  16     1079.78     1039.26     15.33 o 
  -2   2  16       26.22       25.89      1.73 o 
  -1   2  16     1169.88     1152.36     13.38 o 
   0   2  16      230.79      238.05      5.29 o 
   1   2  16     1167.99     1129.01     15.23 o 
   2   2  16       26.53       21.59      1.34 o 
   3   2  16     1083.08     1038.18     14.76 o 
   4   2  16     2357.79     2241.38     30.91 o 
   5   2  16      621.81      581.87     10.23 o 
   6   2  16     1133.86     1097.33     26.17 o 
   7   2  16      524.38      525.69     13.17 o 
   8   2  16      295.11      280.97     13.64 o 
   9   2  16       11.52        6.68      4.33 o 
  10   2  16      385.66      384.19     15.59 o 
  11   2  16       77.20       97.52     10.37 o 
  12   2  16      413.59      470.53     21.89 o 
 -12   3  16      268.67      232.00     34.19 o 
 -11   3  16       71.31       58.45      8.21 o 
 -10   3  16      240.32      239.80     14.45 o 
  -9   3  16      133.29      144.34      9.41 o 
  -8   3  16       75.80       82.96      6.09 o 
  -7   3  16       87.94       99.08      5.57 o 
  -6   3  16      460.95      431.86     10.68 o 
  -5   3  16     1785.08     1748.41     32.52 o 
  -4   3  16      271.83      247.94      7.15 o 
  -3   3  16      617.03      581.41     12.04 o 
  -2   3  16      181.62      188.25      5.88 o 
  -1   3  16      658.28      711.22      9.74 o 
   0   3  16       13.26       14.19      2.26 o 
   1   3  16      657.25      690.90     10.61 o 
   2   3  16      181.58      193.13      4.55 o 
   3   3  16      618.35      592.42     10.71 o 
   4   3  16      273.61      252.06      6.47 o 
   5   3  16     1786.50     1737.27     24.84 o 
   6   3  16      463.94      424.70     12.51 o 
   7   3  16       88.20       88.33      5.99 o 
   8   3  16       76.65       82.01      8.82 o 
   9   3  16      133.02      136.00     11.66 o 
  10   3  16      239.03      251.65     16.29 o 
  11   3  16       71.67       80.03     10.56 o 
  12   3  16      267.40      262.78     17.74 o 
 -12   4  16      116.65      134.64     13.54 o 
 -11   4  16      245.83      260.32     16.27 o 
 -10   4  16      244.01      254.17     12.84 o 
  -9   4  16      111.09      100.40      8.30 o 
  -8   4  16       90.60       97.64      5.84 o 
  -7   4  16       94.11       90.89      5.94 o 
  -6   4  16      221.75      224.74      7.22 o 
  -5   4  16      532.78      496.90     10.75 o 
  -4   4  16     2048.68     1949.15     32.16 o 
  -3   4  16      309.01      321.62      7.65 o 
  -2   4  16     1008.76      989.17     14.33 o 
  -1   4  16      131.66      132.60      3.81 o 
   0   4  16       12.39       15.54      3.13 o 
   1   4  16      132.15      132.67      3.53 o 
   2   4  16     1007.37      988.93     14.28 o 
   3   4  16      307.96      313.78      7.34 o 
   4   4  16     2042.79     1954.35     28.36 o 
   5   4  16      529.47      474.79     10.57 o 
   6   4  16      219.21      237.12      7.36 o 
   7   4  16       92.76       91.20      6.39 o 
   8   4  16       91.09       91.39      7.60 o 
   9   4  16      109.70       95.15     10.48 o 
  10   4  16      243.40      251.95     15.75 o 
  11   4  16      246.72      231.40     16.29 o 
  12   4  16      118.28      153.66     25.07 o 
 -12   5  16      191.78      220.97     16.56 o 
 -11   5  16      345.36      411.55     20.21 o 
 -10   5  16       18.56       24.23      7.07 o 
  -9   5  16        6.28       -2.29      8.11 o 
  -8   5  16      121.25      136.50      6.67 o 
  -7   5  16       13.42       11.39      2.98 o 
  -6   5  16       48.50       37.82      3.74 o 
  -5   5  16     1454.27     1424.93     23.89 o 
  -4   5  16      746.76      725.03     13.78 o 
  -3   5  16     1207.30     1212.08     19.62 o 
  -2   5  16      314.08      300.12      6.73 o 
  -1   5  16      860.98      884.43     12.72 o 
   0   5  16      452.17      410.02      7.41 o 
   1   5  16      860.43      864.24     14.12 o 
   2   5  16      312.87      305.53      7.14 o 
   3   5  16     1207.37     1210.07     19.06 o 
   4   5  16      751.69      703.94     12.07 o 
   5   5  16     1457.96     1474.38     33.06 o 
   6   5  16       49.05       47.18      3.75 o 
   7   5  16       12.75        7.64      3.16 o 
   8   5  16      120.82      140.67     10.44 o 
   9   5  16        6.66        5.56      5.65 o 
  10   5  16       18.77       13.35      7.59 o 
  11   5  16      346.15      435.35     26.79 o 
  12   5  16      192.66      209.36     28.88 o 
 -12   6  16      156.71      226.24     29.46 o 
 -11   6  16      207.05      213.07     15.95 o 
 -10   6  16       77.32       75.59      8.10 o 
  -9   6  16       36.62       45.02      5.43 o 
  -8   6  16      162.27      181.47      9.46 o 
  -7   6  16      625.60      602.17     15.54 o 
  -6   6  16      350.64      329.45     11.30 o 
  -5   6  16       59.89       56.99      4.16 o 
  -4   6  16      921.01      867.90     14.68 o 
  -3   6  16       36.96       35.46      2.85 o 
  -2   6  16       29.74       36.08      2.58 o 
  -1   6  16      108.79      115.51      4.06 o 
   0   6  16       10.60        7.93      1.99 o 
   1   6  16      109.22      105.19      4.69 o 
   2   6  16       30.13       29.76      2.72 o 
   3   6  16       36.94       33.01      2.60 o 
   4   6  16      918.51      854.69     14.96 o 
   5   6  16       60.20       59.16      6.21 o 
   6   6  16      348.78      312.99     10.24 o 
   7   6  16      626.52      637.67     15.90 o 
   8   6  16      164.03      187.94     10.82 o 
   9   6  16       36.60       40.34      7.95 o 
  10   6  16       76.81       53.95     21.22 o 
  11   6  16      206.82      239.99     21.56 o 
 -11   7  16      202.90      188.11     15.51 o 
 -10   7  16       77.40       92.10      7.59 o 
  -9   7  16       27.00       31.83      5.20 o 
  -8   7  16      130.18      128.04      7.89 o 
  -7   7  16       89.34       88.52      6.45 o 
  -6   7  16      651.97      657.60     15.81 o 
  -5   7  16       43.49       46.81      3.62 o 
  -4   7  16     1211.36     1150.64     18.56 o 
  -3   7  16       88.25       90.90      4.21 o 
  -2   7  16      918.40      911.32     14.36 o 
  -1   7  16      187.32      201.68      5.47 o 
   0   7  16      302.64      290.02      7.17 o 
   1   7  16      187.10      200.31      7.06 o 
   2   7  16      917.86      896.92     14.97 o 
   3   7  16       87.43       82.73      4.32 o 
   4   7  16     1213.01     1154.12     24.72 o 
   5   7  16       42.97       43.19      4.77 o 
   6   7  16      648.76      643.77     15.93 o 
   7   7  16       89.43       95.93      8.04 o 
   8   7  16      130.86      148.55     10.18 o 
   9   7  16       26.71       26.05     11.13 o 
  10   7  16       78.18       77.86     10.83 o 
  11   7  16      202.72      241.75     30.24 o 
 -10   8  16       67.45       79.81      7.37 o 
  -9   8  16        9.73        3.16      4.21 o 
  -8   8  16       32.38       36.08      5.78 o 
  -7   8  16      286.24      269.46     10.41 o 
  -6   8  16       52.37       50.17      5.37 o 
  -5   8  16      132.33      136.76      7.46 o 
  -4   8  16       24.18       28.82      4.96 o 
  -3   8  16      204.40      187.29      8.31 o 
  -2   8  16       78.26       77.79      3.89 o 
  -1   8  16      180.86      180.59      5.37 o 
   0   8  16        0.74        9.77      2.38 o 
   1   8  16      179.60      172.24      5.82 o 
   2   8  16       78.42       73.48      3.90 o 
   3   8  16      204.66      202.36      6.77 o 
   4   8  16       24.31       16.46      4.21 o 
   5   8  16      131.28      134.25      7.55 o 
   6   8  16       52.52       57.40      6.40 o 
   7   8  16      284.82      254.62     12.46 o 
   8   8  16       32.41       19.02      5.93 o 
   9   8  16        9.30       -5.97      5.97 o 
  10   8  16       67.29       81.47     11.12 o 
 -10   9  16       97.80       99.06     13.78 o 
  -9   9  16       47.84       42.30      5.97 o 
  -8   9  16      158.85      167.08      9.49 o 
  -7   9  16       75.18       56.19      5.88 o 
  -6   9  16      197.95      202.46      9.21 o 
  -5   9  16       95.27       86.43      6.55 o 
  -4   9  16       44.63       45.52      4.67 o 
  -3   9  16       97.88       83.30      5.35 o 
  -2   9  16      139.24      138.90      5.82 o 
  -1   9  16       64.98       69.60      3.82 o 
   0   9  16      884.81      817.11     14.92 o 
   1   9  16       65.20       70.43      5.86 o 
   2   9  16      140.11      139.31      5.44 o 
   3   9  16       97.97       87.52      5.28 o 
   4   9  16       45.66       48.88      4.59 o 
   5   9  16       95.19       92.78      7.91 o 
   6   9  16      196.92      180.96     10.50 o 
   7   9  16       75.77       68.95      7.57 o 
   8   9  16      157.81      175.95     11.77 o 
   9   9  16       48.00       34.47      8.66 o 
  10   9  16       97.21       91.44     14.62 o 
  -9  10  16       36.25       24.01      6.58 o 
  -8  10  16      118.08      130.33     11.33 o 
  -7  10  16      131.98      143.63      9.64 o 
  -6  10  16       42.50       44.36      5.43 o 
  -5  10  16      368.27      360.87     11.36 o 
  -4  10  16        3.79       -0.62      3.21 o 
  -3  10  16       52.91       49.05      4.78 o 
  -2  10  16       47.81       45.00      4.48 o 
  -1  10  16      103.52      103.90      5.46 o 
   0  10  16       32.42       32.15      3.63 o 
   1  10  16      103.95      105.58      5.88 o 
   2  10  16       47.82       54.65      5.14 o 
   3  10  16       52.77       49.87      4.62 o 
   4  10  16        3.75        0.53      3.41 o 
   5  10  16      368.16      383.40     14.69 o 
   6  10  16       42.72       49.61     10.74 o 
   7  10  16      132.60      122.47     10.20 o 
   8  10  16      118.30      127.29     11.10 o 
   9  10  16       35.45       22.33      9.89 o 
  -8  11  16       39.44       23.27      7.40 o 
  -7  11  16       13.84        9.11      4.57 o 
  -6  11  16       43.36       42.01      6.03 o 
  -5  11  16       20.49       16.95      7.07 o 
  -4  11  16       10.76       15.36      3.96 o 
  -3  11  16       67.16       59.49      5.44 o 
  -2  11  16       73.03       82.18      6.14 o 
  -1  11  16       33.25       27.40      4.10 o 
   0  11  16       55.09       51.61      5.29 o 
   1  11  16       33.26       27.09      4.76 o 
   2  11  16       72.98       70.29      7.52 o 
   3  11  16       67.19       65.18      7.82 o 
   4  11  16       11.17       10.74      4.19 o 
   5  11  16       20.55       17.80      5.02 o 
   6  11  16       42.96       39.16      9.28 o 
   7  11  16       13.55       12.35      5.87 o 
   8  11  16       39.50       30.12      7.48 o 
  -7  12  16      102.54       94.15     22.05 o 
  -6  12  16       94.22       79.37      7.46 o 
  -5  12  16       26.94       25.79      4.91 o 
  -4  12  16       10.70        9.31      4.14 o 
  -3  12  16       39.53       45.37      5.31 o 
  -2  12  16       31.15       27.08      4.52 o 
  -1  12  16        7.20        8.79      4.19 o 
   0  12  16        8.57        4.24      5.11 o 
   1  12  16        7.30        4.76      4.24 o 
   2  12  16       31.23       29.59      5.98 o 
   3  12  16       39.07       41.86      9.49 o 
   4  12  16       10.58        9.31      4.79 o 
   5  12  16       26.30       30.89      5.58 o 
   6  12  16       94.16       93.45      8.92 o 
   7  12  16      103.15       83.19     10.21 o 
  -5  13  16       14.68       24.23     21.41 o 
  -4  13  16      187.97      170.06      9.93 o 
  -3  13  16        2.10        6.62      4.48 o 
  -2  13  16      562.49      556.19     16.51 o 
  -1  13  16       74.41       87.91      7.27 o 
   0  13  16      289.72      312.90     13.12 o 
   1  13  16       74.40       79.08      9.03 o 
   2  13  16      560.96      546.95     17.67 o 
   3  13  16        2.08        3.53      4.66 o 
   4  13  16      186.75      167.09     12.68 o 
   5  13  16       14.50       31.22     11.22 o 
  -3  14  16       17.64       10.44     13.37 o 
   0  14  16        1.92        7.32      9.07 o 
   1   0  17     1304.36     1211.93     16.16 o 
   2   0  17      205.49      182.11      4.83 o 
   3   0  17      181.24      169.56      4.79 o 
   4   0  17     3696.05     3579.54     45.97 o 
   5   0  17       14.05        6.12      2.70 o 
   6   0  17     9343.86     8718.34    107.39 o 
   7   0  17      273.64      301.25     12.40 o 
   8   0  17      111.94       93.71      6.54 o 
   9   0  17      691.65      625.23     19.22 o 
  10   0  17      174.85      176.80     11.60 o 
  11   0  17        0.51        3.88      5.96 o 
  12   0  17        0.16       -1.29      6.13 o 
 -13   1  17      155.62      169.61     53.90 o 
 -12   1  17      100.52       96.94     11.55 o 
 -11   1  17      346.74      371.42     27.92 o 
 -10   1  17      155.50      156.54     12.61 o 
  -9   1  17      273.08      293.27     11.25 o 
  -8   1  17        7.10        4.77      3.28 o 
  -7   1  17      629.70      642.13     13.91 o 
  -6   1  17      434.19      414.80     11.51 o 
  -5   1  17      554.56      536.28     10.85 o 
  -4   1  17      763.91      672.63     12.50 o 
  -3   1  17      300.46      305.88      6.32 o 
  -2   1  17      568.03      536.13      7.16 o 
  -1   1  17      523.18      520.24      9.66 o 
   0   1  17     5279.03     5262.53     65.73 o 
   1   1  17      524.08      518.83      9.07 o 
   2   1  17      559.65      529.08      8.00 o 
   3   1  17      299.10      303.15      5.76 o 
   4   1  17      755.67      677.72     11.18 o 
   5   1  17      548.90      532.47      9.57 o 
   6   1  17      431.12      405.17      9.83 o 
   7   1  17      626.54      626.56     15.12 o 
   8   1  17        7.27        7.27      4.29 o 
   9   1  17      274.65      279.90     13.20 o 
  10   1  17      156.01      165.75     11.20 o 
  11   1  17      346.37      366.56     16.52 o 
  12   1  17      100.80      107.89     12.31 o 
 -13   2  17      235.46      218.44     31.22 o 
 -12   2  17      270.64      294.02     18.14 o 
 -11   2  17      114.57      119.95     12.18 o 
 -10   2  17        1.09       -3.31      4.34 o 
  -9   2  17      370.12      314.59     14.61 o 
  -8   2  17      236.52      206.39     10.24 o 
  -7   2  17      496.91      448.08     11.17 o 
  -6   2  17     1539.68     1451.98     35.36 o 
  -5   2  17     1225.56     1140.17     19.37 o 
  -4   2  17     6616.39     6380.54     86.41 o 
  -3   2  17     1150.73     1174.04     17.16 o 
  -2   2  17     1494.68     1517.84     19.32 o 
  -1   2  17      137.51      144.59      3.97 o 
   0   2  17     1650.44     1571.19     20.25 o 
   1   2  17      139.29      141.76      5.86 o 
   2   2  17     1503.44     1519.55     17.65 o 
   3   2  17     1151.07     1178.48     16.54 o 
   4   2  17     6636.15     6386.98     76.31 o 
   5   2  17     1222.92     1166.69     20.24 o 
   6   2  17     1544.43     1483.83     24.06 o 
   7   2  17      497.71      441.18     11.71 o 
   8   2  17      237.45      218.02     15.19 o 
   9   2  17      373.16      330.96     13.92 o 
  10   2  17        1.08        6.35      4.97 o 
  11   2  17      113.91      122.50     10.78 o 
  12   2  17      270.41      287.95     18.40 o 
 -12   3  17        7.60        5.99      9.06 o 
 -11   3  17       49.27       51.34      7.76 o 
 -10   3  17       15.93        8.62      4.86 o 
  -9   3  17       44.25       42.23      6.19 o 
  -8   3  17       16.25       11.45      3.37 o 
  -7   3  17      702.40      687.79     16.57 o 
  -6   3  17      860.36      801.29     17.08 o 
  -5   3  17      630.50      551.39     16.18 o 
  -4   3  17     2183.87     2073.07     33.92 o 
  -3   3  17      513.76      482.26     10.68 o 
  -2   3  17      558.49      547.19      8.30 o 
  -1   3  17       35.05       42.09      2.02 o 
   0   3  17      275.30      315.31      9.62 o 
   1   3  17       35.45       45.82      2.54 o 
   2   3  17      559.25      541.46      8.17 o 
   3   3  17      515.42      484.93      9.52 o 
   4   3  17     2182.74     2058.11     29.62 o 
   5   3  17      633.22      584.40     14.07 o 
   6   3  17      858.23      837.66     15.83 o 
   7   3  17      701.63      654.73     15.43 o 
   8   3  17       15.86        7.17      4.79 o 
   9   3  17       43.74       49.84      6.81 o 
  10   3  17       15.74        3.04      4.77 o 
  11   3  17       48.67       61.39     12.11 o 
  12   3  17        7.69       13.47      7.71 o 
 -12   4  17      327.76      335.50     26.54 o 
 -11   4  17       42.07       46.87      9.09 o 
 -10   4  17       36.74       37.76      6.69 o 
  -9   4  17      198.18      193.78      8.37 o 
  -8   4  17      310.24      314.06     10.53 o 
  -7   4  17      649.54      615.18     15.88 o 
  -6   4  17      943.73      846.11     17.77 o 
  -5   4  17      325.96      334.27     10.81 o 
  -4   4  17     1340.04     1280.12     23.09 o 
  -3   4  17      103.83      100.91      4.46 o 
  -2   4  17     1744.82     1673.44     22.53 o 
  -1   4  17     1003.45      993.99     12.52 o 
   0   4  17      469.21      435.06      8.09 o 
   1   4  17     1006.63      989.57     15.75 o 
   2   4  17     1732.31     1680.83     24.09 o 
   3   4  17      102.00       97.59      4.34 o 
   4   4  17     1331.79     1272.63     20.07 o 
   5   4  17      326.79      326.43     12.17 o 
   6   4  17      944.67      892.46     15.02 o 
   7   4  17      648.57      622.48     13.50 o 
   8   4  17      310.00      310.09     12.85 o 
   9   4  17      196.59      184.38     11.40 o 
  10   4  17       36.48       31.37      9.60 o 
  11   4  17       42.29       31.88      7.98 o 
  12   4  17      327.56      362.24     36.10 o 
 -12   5  17      110.28       89.07     20.49 o 
 -11   5  17       27.67       25.95      8.47 o 
 -10   5  17      225.02      255.32     15.92 o 
  -9   5  17       24.01       35.31      6.69 o 
  -8   5  17      161.03      185.18      7.96 o 
  -7   5  17       17.31       23.89      3.48 o 
  -6   5  17      367.38      360.56      9.54 o 
  -5   5  17      183.57      178.90      6.51 o 
  -4   5  17      311.17      283.32      7.73 o 
  -3   5  17      975.71      912.74     15.89 o 
  -2   5  17       21.57       26.35      2.50 o 
  -1   5  17      239.07      239.85      5.92 o 
   0   5  17      233.74      230.24      5.96 o 
   1   5  17      240.65      237.69      6.48 o 
   2   5  17       22.05       23.65      2.27 o 
   3   5  17      977.14      926.53     15.57 o 
   4   5  17      311.75      296.81      7.54 o 
   5   5  17      183.38      169.07      7.99 o 
   6   5  17      370.27      378.90      9.77 o 
   7   5  17       17.29       14.00      4.01 o 
   8   5  17      162.56      179.05     10.73 o 
   9   5  17       23.95       12.53      6.39 o 
  10   5  17      226.28      246.45     16.27 o 
  11   5  17       27.61       26.03     12.68 o 
 -12   6  17       78.33       72.97     20.78 o 
 -11   6  17       18.03       15.48      7.82 o 
 -10   6  17      151.05      136.02     12.86 o 
  -9   6  17       33.50       29.82      5.20 o 
  -8   6  17      262.52      268.06     10.38 o 
  -7   6  17       52.95       53.01      5.02 o 
  -6   6  17      179.40      159.78      7.33 o 
  -5   6  17      433.20      373.00      9.71 o 
  -4   6  17      312.40      273.08      7.12 o 
  -3   6  17      146.31      151.60      5.13 o 
  -2   6  17      152.62      135.22      5.23 o 
  -1   6  17       80.49       69.50      3.45 o 
   0   6  17      119.35      103.28      4.90 o 
   1   6  17       80.25       69.22      4.09 o 
   2   6  17      153.93      136.06      5.02 o 
   3   6  17      147.37      140.67      6.28 o 
   4   6  17      313.10      282.21      7.01 o 
   5   6  17      434.33      397.92      9.65 o 
   6   6  17      179.62      168.80      8.17 o 
   7   6  17       52.40       58.53      5.80 o 
   8   6  17      263.13      288.75     12.96 o 
   9   6  17       33.32       29.45      9.41 o 
  10   6  17      151.90      135.10     16.42 o 
  11   6  17       18.16       29.46     15.41 o 
 -11   7  17        8.90       10.25      8.64 o 
 -10   7  17       23.60       25.48      5.72 o 
  -9   7  17       55.16       53.88      7.49 o 
  -8   7  17       88.91       93.71      7.05 o 
  -7   7  17      370.77      373.60     11.80 o 
  -6   7  17      253.66      245.00      8.16 o 
  -5   7  17        4.54        4.29      2.47 o 
  -4   7  17      781.58      741.82     17.55 o 
  -3   7  17      161.68      154.20      5.39 o 
  -2   7  17      419.90      425.50     10.14 o 
  -1   7  17      767.37      751.19     12.59 o 
   0   7  17      753.15      693.61     12.69 o 
   1   7  17      768.62      773.64     13.52 o 
   2   7  17      418.82      432.04      9.15 o 
   3   7  17      161.39      155.32      5.66 o 
   4   7  17      782.52      744.62     14.81 o 
   5   7  17        4.63        7.55      3.06 o 
   6   7  17      255.26      243.37      9.69 o 
   7   7  17      371.87      388.44     17.04 o 
   8   7  17       88.18       77.80      8.24 o 
   9   7  17       54.93       47.76      8.83 o 
  10   7  17       22.96       24.45     10.04 o 
  11   7  17        8.85       33.95     16.10 o 
 -10   8  17       12.06        3.15      4.98 o 
  -9   8  17       50.02       57.39      6.57 o 
  -8   8  17        3.59        1.20      8.33 o 
  -7   8  17       23.69       28.53      5.05 o 
  -6   8  17      227.29      207.19      9.06 o 
  -5   8  17       21.45       23.87      3.67 o 
  -4   8  17      453.50      431.34     12.91 o 
  -3   8  17      272.47      269.42      6.99 o 
  -2   8  17      196.91      184.96      5.67 o 
  -1   8  17      195.58      187.02      5.60 o 
   0   8  17      443.35      410.26      9.28 o 
   1   8  17      197.33      194.84      6.26 o 
   2   8  17      196.41      174.66      5.50 o 
   3   8  17      273.12      268.40      7.47 o 
   4   8  17      452.71      454.45     13.22 o 
   5   8  17       21.71       26.01      3.97 o 
   6   8  17      226.82      214.54     14.07 o 
   7   8  17       24.01       33.33      6.09 o 
   8   8  17        3.52        8.45      5.34 o 
   9   8  17       50.18       43.29      8.78 o 
  10   8  17       11.80       14.36      9.53 o 
 -10   9  17       35.00       47.22     10.63 o 
  -9   9  17       46.61       43.51      7.60 o 
  -8   9  17       17.93       10.11      6.24 o 
  -7   9  17      100.32      101.66      7.49 o 
  -6   9  17      148.67      154.27     10.73 o 
  -5   9  17      161.23      166.03      8.50 o 
  -4   9  17      175.36      162.40      8.64 o 
  -3   9  17       83.36       82.13      4.95 o 
  -2   9  17      201.54      203.38      6.95 o 
  -1   9  17      100.93      102.19      4.59 o 
   0   9  17        0.39        7.25      2.57 o 
   1   9  17       99.69       95.98      5.06 o 
   2   9  17      201.60      195.15      7.83 o 
   3   9  17       83.19       84.40      5.34 o 
   4   9  17      175.01      174.67      7.37 o 
   5   9  17      163.41      193.38      9.07 o 
   6   9  17      147.79      152.97     11.71 o 
   7   9  17      100.34       93.15      8.61 o 
   8   9  17       18.40        7.14      5.76 o 
   9   9  17       46.60       33.29      8.60 o 
  10   9  17       35.60       59.90     16.39 o 
  -9  10  17       22.19       30.24      9.66 o 
  -8  10  17      233.20      226.35     12.27 o 
  -7  10  17        3.21        3.58      4.96 o 
  -6  10  17      140.11      129.82      7.77 o 
  -5  10  17       56.55       62.88      5.83 o 
  -4  10  17       52.73       47.74      4.94 o 
  -3  10  17       90.99       91.74      6.16 o 
  -2  10  17       44.88       39.79      4.75 o 
  -1  10  17      605.27      598.28     13.87 o 
   0  10  17       10.79       13.81      3.15 o 
   1  10  17      605.40      586.51     16.55 o 
   2  10  17       45.27       45.50      4.89 o 
   3  10  17       89.60       88.66      5.81 o 
   4  10  17       53.55       53.63      5.53 o 
   5  10  17       57.76       53.67      7.80 o 
   6  10  17      140.85      143.53     10.14 o 
   7  10  17        3.21       -0.81      4.94 o 
   8  10  17      233.52      254.93     25.25 o 
   9  10  17       21.87       20.49     14.24 o 
  -8  11  17       22.41       23.51      9.07 o 
  -7  11  17       19.83       12.69      5.03 o 
  -6  11  17       23.25       22.19      4.75 o 
  -5  11  17        6.34        5.78      3.82 o 
  -4  11  17       14.58       13.39      4.08 o 
  -3  11  17       14.20       13.90      3.79 o 
  -2  11  17       36.27       28.85      4.27 o 
  -1  11  17       13.72       18.05      3.79 o 
   0  11  17        2.15       -3.49      3.49 o 
   1  11  17       13.76        9.07      4.09 o 
   2  11  17       36.57       30.30      4.67 o 
   3  11  17       14.06       17.35      4.29 o 
   4  11  17       14.22       10.88      4.36 o 
   5  11  17        6.39        1.42      4.02 o 
   6  11  17       23.38       22.77      5.95 o 
   7  11  17       19.36       10.18      7.14 o 
   8  11  17       22.47       28.76     10.59 o 
  -6  12  17       59.82       62.47      7.90 o 
  -5  12  17      177.21      168.54      9.22 o 
  -4  12  17       78.92       85.35      6.77 o 
  -3  12  17      150.49      166.01      8.60 o 
  -2  12  17      124.54      124.33      7.63 o 
  -1  12  17       52.27       64.49      6.22 o 
   0  12  17       26.79       19.04      5.25 o 
   1  12  17       52.67       54.40      6.58 o 
   2  12  17      124.81      117.50      8.82 o 
   3  12  17      149.91      143.21      9.59 o 
   4  12  17       79.21       84.48      8.06 o 
   5  12  17      176.80      181.71     10.02 o 
   6  12  17       59.83       61.66      8.07 o 
   7  12  17       67.97       69.07     19.32 o 
  -5  13  17      108.89      118.68     21.51 o 
  -4  13  17       35.50       23.87      7.32 o 
  -3  13  17       44.73       50.83      7.76 o 
  -2  13  17       72.57       87.06      7.52 o 
  -1  13  17       78.08       77.65      7.85 o 
   0  13  17       23.23       41.76      6.89 o 
   1  13  17       78.11       80.74      8.20 o 
   2  13  17       72.76       71.30      7.56 o 
   3  13  17       43.77       52.37      8.22 o 
   4  13  17       35.71       23.92      7.29 o 
   0   0  18      413.30      351.86     12.61 o 
   1   0  18       69.59       75.84      3.01 o 
   2   0  18      209.16      177.13      3.98 o 
   3   0  18     1999.62     1871.79     25.45 o 
   4   0  18      516.68      453.46      8.42 o 
   5   0  18      172.16      154.20      4.50 o 
   6   0  18      423.14      413.26     11.56 o 
   7   0  18      627.02      586.82     16.37 o 
   8   0  18        4.00        3.26      3.29 o 
   9   0  18       55.75       75.56      7.74 o 
  10   0  18      380.53      375.55     15.56 o 
  11   0  18       61.28       68.01      9.90 o 
  12   0  18      126.30      131.22     13.24 o 
 -13   1  18      109.31      140.58     27.32 o 
 -12   1  18      197.82      245.70     21.14 o 
 -11   1  18       11.09       21.40      7.38 o 
 -10   1  18      362.04      365.22     26.89 o 
  -9   1  18       30.69       38.57      5.32 o 
  -8   1  18      645.85      631.93     16.16 o 
  -7   1  18      963.39      923.06     20.15 o 
  -6   1  18     1362.65     1290.79     24.86 o 
  -5   1  18      251.56      239.05      6.71 o 
  -4   1  18     3316.74     3172.88     41.37 o 
  -3   1  18     2846.71     2753.12     36.08 o 
  -2   1  18     1585.16     1480.59     17.80 o 
  -1   1  18      111.39      117.66      3.61 o 
   0   1  18      126.54      149.08      4.69 o 
   1   1  18      111.33      112.69      3.95 o 
   2   1  18     1582.82     1468.62     18.53 o 
   3   1  18     2845.48     2724.06     32.25 o 
   4   1  18     3304.19     3157.87     41.26 o 
   5   1  18      251.27      246.21      6.82 o 
   6   1  18     1357.76     1336.82     21.99 o 
   7   1  18      964.76      894.23     26.24 o 
   8   1  18      642.65      594.94     18.48 o 
   9   1  18       30.89       30.41      7.53 o 
  10   1  18      361.79      361.38     15.51 o 
  11   1  18       11.29       10.28      6.11 o 
  12   1  18      200.20      218.06     16.58 o 
 -12   2  18        7.44       -0.27      6.63 o 
 -11   2  18       37.57       38.42     11.13 o 
 -10   2  18       15.13        2.91      5.96 o 
  -9   2  18      178.23      187.79     10.55 o 
  -8   2  18      122.42      134.57      8.75 o 
  -7   2  18      676.95      643.60     13.45 o 
  -6   2  18       11.96       11.97      2.62 o 
  -5   2  18      868.43      844.19     15.54 o 
  -4   2  18      981.58      976.88     16.81 o 
  -3   2  18     3718.69     3602.61     46.58 o 
  -2   2  18     1223.16     1224.81     16.22 o 
  -1   2  18     2332.96     2322.92     26.89 o 
   0   2  18      198.11      198.40      5.65 o 
   1   2  18     2334.66     2295.59     29.43 o 
   2   2  18     1227.84     1235.19     15.83 o 
   3   2  18     3720.66     3644.03     44.92 o 
   4   2  18      983.70      975.04     14.50 o 
   5   2  18      872.92      861.25     13.80 o 
   6   2  18       11.97       10.42      3.02 o 
   7   2  18      679.93      643.80     14.97 o 
   8   2  18      122.80      144.88     11.21 o 
   9   2  18      176.64      188.45     11.44 o 
  10   2  18       15.33       16.83      5.79 o 
  11   2  18       37.10       30.23      9.65 o 
  12   2  18        7.41        0.25      9.38 o 
 -12   3  18      582.16      651.75     32.72 o 
 -11   3  18        5.28        0.17      6.24 o 
 -10   3  18       58.29       66.21      7.81 o 
  -9   3  18      281.42      289.91     12.67 o 
  -8   3  18      182.99      166.85      7.21 o 
  -7   3  18      212.85      186.49     12.34 o 
  -6   3  18      101.03      104.26      5.69 o 
  -5   3  18     1411.40     1291.50     23.72 o 
  -4   3  18     1728.67     1691.93     28.86 o 
  -3   3  18      236.69      218.61      5.93 o 
  -2   3  18      508.15      508.72      7.97 o 
  -1   3  18      118.12      121.88      4.46 o 
   0   3  18        3.08        3.30      1.91 o 
   1   3  18      118.60      121.60      4.17 o 
   2   3  18      507.20      502.80      7.21 o 
   3   3  18      237.79      228.82      9.59 o 
   4   3  18     1726.85     1696.16     25.28 o 
   5   3  18     1410.52     1324.74     20.02 o 
   6   3  18       99.95      117.75      5.34 o 
   7   3  18      211.88      195.25      8.10 o 
   8   3  18      183.18      166.95     10.33 o 
   9   3  18      281.16      262.69     16.84 o 
  10   3  18       58.14       52.02      7.14 o 
  11   3  18        5.32        4.73      8.41 o 
  12   3  18      581.61      654.43     45.56 o 
 -12   4  18      527.13      608.38     48.39 o 
 -11   4  18       95.09       95.84     15.00 o 
 -10   4  18      123.02      129.24     10.13 o 
  -9   4  18      227.14      232.79     12.12 o 
  -8   4  18       52.04       52.76      4.84 o 
  -7   4  18      211.37      205.12      8.76 o 
  -6   4  18       33.59       37.81      3.78 o 
  -5   4  18      761.40      675.04     14.56 o 
  -4   4  18      606.88      525.20     12.09 o 
  -3   4  18      521.94      540.99     12.79 o 
  -2   4  18      560.86      535.02     10.67 o 
  -1   4  18     1034.62     1080.80     16.43 o 
   0   4  18      807.67      793.27     13.76 o 
   1   4  18     1040.08     1079.93     17.09 o 
   2   4  18      560.72      525.63     10.25 o 
   3   4  18      520.22      521.92     10.42 o 
   4   4  18      601.84      537.45     10.80 o 
   5   4  18      753.74      656.92     13.53 o 
   6   4  18       32.71       28.75      3.34 o 
   7   4  18      209.83      218.16     10.80 o 
   8   4  18       52.84       65.89      7.80 o 
   9   4  18      227.24      252.13     13.04 o 
  10   4  18      124.03      136.60     12.57 o 
  11   4  18       95.19      110.53     12.22 o 
 -11   5  18       68.32       57.92     10.15 o 
 -10   5  18      410.40      462.70     31.53 o 
  -9   5  18      308.15      308.36     12.00 o 
  -8   5  18       15.90       16.67      5.15 o 
  -7   5  18      246.75      252.12      8.81 o 
  -6   5  18        5.86        3.71      4.19 o 
  -5   5  18      162.31      146.95      6.21 o 
  -4   5  18       23.43       15.62      2.74 o 
  -3   5  18      273.05      255.14      6.57 o 
  -2   5  18      234.69      198.86      5.70 o 
  -1   5  18      359.53      373.07      7.84 o 
   0   5  18       47.95       52.34      3.10 o 
   1   5  18      356.88      354.74      8.16 o 
   2   5  18      233.39      209.39      6.03 o 
   3   5  18      276.07      262.51      7.87 o 
   4   5  18       24.03       24.18      2.98 o 
   5   5  18      164.46      143.54      5.78 o 
   6   5  18        5.62        7.89      2.56 o 
   7   5  18      245.99      253.85     10.11 o 
   8   5  18       16.19       10.20      4.72 o 
   9   5  18      308.81      326.55     17.47 o 
  10   5  18      408.79      451.59     20.82 o 
  11   5  18       68.16       57.23     12.95 o 
 -12   6  18      137.67      128.88     24.59 o 
 -11   6  18       41.31       40.65     22.73 o 
 -10   6  18      298.49      281.99     26.18 o 
  -9   6  18      175.21      181.11      9.73 o 
  -8   6  18      167.12      188.69      9.20 o 
  -7   6  18       16.94       18.86      3.61 o 
  -6   6  18      756.32      728.85     15.18 o 
  -5   6  18       70.98       70.86      4.25 o 
  -4   6  18      597.46      575.84     11.27 o 
  -3   6  18      239.10      239.76      6.50 o 
  -2   6  18       16.12       18.66      2.54 o 
  -1   6  18      371.69      399.63      8.03 o 
   0   6  18       68.28       81.12      4.12 o 
   1   6  18      372.07      391.81      9.27 o 
   2   6  18       16.62       15.41      2.49 o 
   3   6  18      239.93      220.49      7.82 o 
   4   6  18      596.23      565.07     11.66 o 
   5   6  18       71.04       70.97      4.78 o 
   6   6  18      756.12      705.58     15.04 o 
   7   6  18       17.14       19.47      4.36 o 
   8   6  18      166.00      178.98     16.69 o 
   9   6  18      175.06      180.11     17.86 o 
  10   6  18      296.54      262.11     21.66 o 
  11   6  18       41.11       31.90     15.80 o 
 -11   7  18       59.14       85.66     19.61 o 
 -10   7  18       90.35       95.02     14.51 o 
  -9   7  18      424.87      430.92     17.04 o 
  -8   7  18      219.00      222.26     12.60 o 
  -7   7  18      158.67      158.32      8.36 o 
  -6   7  18      293.45      283.27      8.75 o 
  -5   7  18      555.73      531.42     12.05 o 
  -4   7  18      590.15      581.85     11.63 o 
  -3   7  18      363.85      323.96      7.93 o 
  -2   7  18      122.44      121.73      4.71 o 
  -1   7  18       96.35      105.25      4.39 o 
   0   7  18        3.12        8.06      2.44 o 
   1   7  18       96.82      106.54      4.76 o 
   2   7  18      121.60      116.73      5.75 o 
   3   7  18      362.04      323.73      8.98 o 
   4   7  18      587.08      574.33     11.88 o 
   5   7  18      552.99      517.61     12.60 o 
   6   7  18      293.91      286.09      9.10 o 
   7   7  18      158.76      173.89     19.06 o 
   8   7  18      221.27      223.43     18.82 o 
   9   7  18      424.88      495.64     26.44 o 
  10   7  18       90.60       78.31     14.26 o 
 -10   8  18        3.78       -0.78      7.54 o 
  -9   8  18       28.14       37.17      5.76 o 
  -8   8  18       52.89       58.35      6.94 o 
  -7   8  18      247.47      273.04     10.74 o 
  -6   8  18      395.82      385.59     15.94 o 
  -5   8  18       41.04       49.95      4.41 o 
  -4   8  18       87.52       95.62      6.04 o 
  -3   8  18       29.23       35.35      3.58 o 
  -2   8  18      208.39      201.99      6.06 o 
  -1   8  18        8.60       15.49      2.49 o 
   0   8  18      310.16      301.77      7.92 o 
   1   8  18        8.37       17.78      3.32 o 
   2   8  18      208.07      208.50      6.70 o 
   3   8  18       29.19       37.70      3.58 o 
   4   8  18       88.52       86.38      5.53 o 
   5   8  18       41.49       40.30      6.49 o 
   6   8  18      396.09      399.70     13.69 o 
   7   8  18      248.56      253.07     12.69 o 
   8   8  18       53.01       63.90      9.29 o 
   9   8  18       28.61       37.20      8.72 o 
  10   8  18        3.93        1.85     12.78 o 
 -10   9  18       12.84        4.20      8.00 o 
  -9   9  18      109.55      114.04      9.34 o 
  -8   9  18        6.16        0.44      5.58 o 
  -7   9  18       32.38       29.41      5.56 o 
  -6   9  18      196.53      199.40     13.31 o 
  -5   9  18       43.37       40.00      6.43 o 
  -4   9  18      105.48       95.87      6.31 o 
  -3   9  18       11.98       10.17      2.94 o 
  -2   9  18       92.95       86.30      5.06 o 
  -1   9  18       20.00       17.79      2.79 o 
   0   9  18       79.93       69.75      4.59 o 
   1   9  18       19.52       17.67      3.29 o 
   2   9  18       93.45       79.43      6.07 o 
   3   9  18       11.60        9.84      3.42 o 
   4   9  18      105.29      120.60      7.21 o 
   5   9  18       42.63       40.46      5.40 o 
   6   9  18      195.79      198.09     10.58 o 
   7   9  18       32.27       36.60      9.11 o 
   8   9  18        6.00        7.63      6.57 o 
   9   9  18      109.97      114.33     12.65 o 
  -9  10  18        5.86       -3.41      7.41 o 
  -8  10  18       90.14       83.40      8.55 o 
  -7  10  18       49.20       55.51      8.54 o 
  -6  10  18      171.74      155.72      9.32 o 
  -5  10  18       72.37       72.58      6.09 o 
  -4  10  18      349.71      340.46     14.51 o 
  -3  10  18       84.20       81.79      5.97 o 
  -2  10  18      645.26      659.57     15.14 o 
  -1  10  18        0.77       11.24      4.64 o 
   0  10  18      632.49      628.22     13.15 o 
   1  10  18        0.73       21.21      4.39 o 
   2  10  18      647.44      681.86     14.83 o 
   3  10  18       84.21       82.09      5.68 o 
   4  10  18      350.24      341.73     12.82 o 
   5  10  18       72.09       88.20      8.21 o 
   6  10  18      171.46      152.12      9.98 o 
   7  10  18       49.16       41.03      7.18 o 
   8  10  18       90.42       97.63     11.75 o 
   9  10  18        5.91       14.44     12.88 o 
  -7  11  18       26.53       19.34      5.47 o 
  -6  11  18       22.79       18.44      4.87 o 
  -5  11  18        3.58        1.24      3.82 o 
  -4  11  18       49.57       44.52      5.32 o 
  -3  11  18       46.84       55.18      5.49 o 
  -2  11  18       37.43       36.40      4.71 o 
  -1  11  18      106.40      104.86      6.65 o 
   0  11  18        3.15        4.60      3.96 o 
   1  11  18      105.68      111.14      8.11 o 
   2  11  18       37.41       35.59      4.46 o 
   3  11  18       46.97       45.63      6.87 o 
   4  11  18       49.65       44.10      5.62 o 
   5  11  18        3.36        3.20      4.12 o 
   6  11  18       22.99       26.78      6.24 o 
   7  11  18       26.34       22.95      6.38 o 
  -6  12  18      125.98      141.82     20.73 o 
  -5  12  18       28.80       27.75      5.73 o 
  -4  12  18      151.31      143.03      8.43 o 
  -3  12  18       22.78       19.40      4.69 o 
  -2  12  18       94.80       85.47      7.17 o 
  -1  12  18        4.90        2.54      4.14 o 
   0  12  18      116.38      102.92      8.90 o 
   1  12  18        4.92        5.87      4.32 o 
   2  12  18       94.12       87.49      7.89 o 
   3  12  18       22.60       22.18      5.51 o 
   4  12  18      151.66      142.88      9.86 o 
   5  12  18       28.85       16.39      5.89 o 
   6  12  18      125.84      129.34     18.09 o 
  -5  13  18      129.70      143.32     24.88 o 
  -4  13  18       20.27       11.41     10.28 o 
  -3  13  18      103.36      108.45     12.72 o 
  -2  13  18       75.95       61.38     10.09 o 
  -1  13  18       95.22      100.68      8.74 o 
   0  13  18       44.34       48.81      6.74 o 
   1  13  18       95.66       79.04      8.13 o 
   2  13  18       76.15       76.08      9.42 o 
   3  13  18      104.05       96.89     11.94 o 
   1   0  19      114.80      106.94      3.79 o 
   2   0  19       29.13       30.02      1.81 o 
   3   0  19      115.53      113.23      3.92 o 
   4   0  19     1521.44     1396.87     22.45 o 
   5   0  19     1516.68     1459.56     21.16 o 
   6   0  19     2044.23     1928.10     56.99 o 
   7   0  19     2556.41     2470.47     54.42 o 
   8   0  19      922.73      860.67     23.16 o 
   9   0  19      264.61      233.46     12.55 o 
  10   0  19        8.19        4.58      5.05 o 
  11   0  19       10.54       -1.25      6.22 o 
  12   0  19        0.27        5.08     17.71 o 
 -12   1  19      383.66      388.88     25.87 o 
 -11   1  19      230.80      217.57     15.87 o 
 -10   1  19        6.58       11.79      7.73 o 
  -9   1  19      209.33      202.30     12.06 o 
  -8   1  19      200.90      216.76     12.23 o 
  -7   1  19      152.96      151.89      7.87 o 
  -6   1  19      119.74      110.87      5.57 o 
  -5   1  19      127.91      118.48      4.96 o 
  -4   1  19     2550.19     2412.12     32.67 o 
  -3   1  19       45.14       49.88      2.86 o 
  -2   1  19     1435.47     1463.24     19.19 o 
  -1   1  19      388.22      396.07      6.81 o 
   0   1  19     1071.44      983.81     15.33 o 
   1   1  19      389.08      397.38      7.90 o 
   2   1  19     1424.92     1415.73     18.28 o 
   3   1  19       45.58       47.82      2.30 o 
   4   1  19     2536.56     2430.71     32.52 o 
   5   1  19      126.77      117.43      4.91 o 
   6   1  19      117.80      116.65      5.21 o 
   7   1  19      152.32      133.81     15.74 o 
   8   1  19      200.76      192.83     11.12 o 
   9   1  19      207.65      200.61     17.39 o 
  10   1  19        6.52        2.21      5.08 o 
  11   1  19      231.65      266.75     14.72 o 
  12   1  19      383.92      376.27     25.64 o 
 -12   2  19      303.70      283.73     22.48 o 
 -11   2  19       59.95       67.36      9.98 o 
 -10   2  19      163.01      158.71     13.32 o 
  -9   2  19      104.08       98.84      9.31 o 
  -8   2  19     1435.69     1386.58     31.16 o 
  -7   2  19      290.20      253.88     10.10 o 
  -6   2  19      498.71      517.94     11.31 o 
  -5   2  19      190.37      170.99      5.96 o 
  -4   2  19      235.89      211.78      9.76 o 
  -3   2  19       33.94       36.31      2.56 o 
  -2   2  19       37.18       40.07      3.00 o 
  -1   2  19      350.04      341.73      6.08 o 
   0   2  19     1662.87     1528.61     21.80 o 
   1   2  19      351.19      341.20      6.81 o 
   2   2  19       37.51       36.37      2.02 o 
   3   2  19       33.27       34.41      2.34 o 
   4   2  19      236.36      217.88      5.33 o 
   5   2  19      191.40      178.37      7.81 o 
   6   2  19      501.34      500.19     12.71 o 
   7   2  19      292.05      273.34     13.70 o 
   8   2  19     1439.29     1369.84     36.93 o 
   9   2  19      103.36       98.30      9.03 o 
  10   2  19      164.40      155.21     11.50 o 
  11   2  19       60.71       55.69     11.29 o 
 -12   3  19       46.45       45.46     18.73 o 
 -11   3  19      187.84      204.82     24.09 o 
 -10   3  19      119.97      135.57     10.35 o 
  -9   3  19      112.46       94.86      8.46 o 
  -8   3  19       31.56       38.66      5.70 o 
  -7   3  19      423.80      402.40     12.42 o 
  -6   3  19      454.55      415.63     10.85 o 
  -5   3  19       73.26       57.59      4.26 o 
  -4   3  19      996.18      909.13     17.81 o 
  -3   3  19      915.67      887.03     14.04 o 
  -2   3  19      703.81      666.05     11.25 o 
  -1   3  19     1496.49     1438.19     20.70 o 
   0   3  19      481.51      498.49     11.17 o 
   1   3  19     1494.69     1421.72     21.48 o 
   2   3  19      704.14      664.15     10.65 o 
   3   3  19      913.66      890.07     15.14 o 
   4   3  19      998.22      932.76     15.79 o 
   5   3  19       72.80       63.01      3.80 o 
   6   3  19      455.51      412.80     13.03 o 
   7   3  19      424.22      414.80     10.35 o 
   8   3  19       31.46       43.00      6.39 o 
   9   3  19      112.20       93.41      8.91 o 
  10   3  19      119.58      115.64     12.19 o 
  11   3  19      188.30      217.84     15.99 o 
 -11   4  19       76.65       79.03     13.68 o 
 -10   4  19       61.20       60.68      7.71 o 
  -9   4  19      730.31      786.17     22.19 o 
  -8   4  19      101.77       99.31      6.15 o 
  -7   4  19      863.17      865.82     20.45 o 
  -6   4  19       93.89       95.29      5.54 o 
  -5   4  19      766.52      768.93     16.24 o 
  -4   4  19      521.38      479.82     11.58 o 
  -3   4  19      687.57      697.63     13.48 o 
  -2   4  19     1358.69     1284.61     21.03 o 
  -1   4  19     1463.61     1478.44     21.21 o 
   0   4  19     2190.66     2075.79     31.85 o 
   1   4  19     1460.36     1414.30     21.81 o 
   2   4  19     1355.03     1294.90     20.19 o 
   3   4  19      691.96      707.60     12.95 o 
   4   4  19      524.00      505.00     10.45 o 
   5   4  19      769.63      756.37     15.03 o 
   6   4  19       94.57       91.51      4.76 o 
   7   4  19      862.56      871.89     17.06 o 
   8   4  19      100.54       89.09      8.42 o 
   9   4  19      732.40      773.21     22.92 o 
  10   4  19       60.47       56.15      9.23 o 
  11   4  19       76.85       65.07     10.33 o 
 -11   5  19       58.82       55.78     10.09 o 
 -10   5  19      239.00      217.88     15.85 o 
  -9   5  19      133.84      136.68     12.07 o 
  -8   5  19      102.66      109.64      6.82 o 
  -7   5  19      136.63      123.40      7.37 o 
  -6   5  19      128.12      150.08      7.44 o 
  -5   5  19      673.92      628.59     13.38 o 
  -4   5  19      237.53      253.59      7.86 o 
  -3   5  19      610.07      621.54     11.47 o 
  -2   5  19      328.28      300.19      7.19 o 
  -1   5  19      407.68      357.78      7.76 o 
   0   5  19     1662.64     1593.71     21.87 o 
   1   5  19      409.44      342.63      8.01 o 
   2   5  19      327.21      311.59      8.27 o 
   3   5  19      612.82      596.94     11.85 o 
   4   5  19      238.10      256.44      7.26 o 
   5   5  19      676.46      639.61     17.07 o 
   6   5  19      128.55      142.41      5.95 o 
   7   5  19      137.12      118.83      9.55 o 
   8   5  19      103.06      111.18      7.28 o 
   9   5  19      135.05      145.71     12.96 o 
  10   5  19      239.22      269.87     21.00 o 
  11   5  19       58.14       48.10     16.78 o 
 -11   6  19       12.38       22.05     13.17 o 
 -10   6  19       43.45       21.46      7.87 o 
  -9   6  19      282.91      309.82     19.72 o 
  -8   6  19      158.52      171.58     14.36 o 
  -7   6  19      500.04      474.11     13.40 o 
  -6   6  19       48.96       44.53      4.37 o 
  -5   6  19      387.92      374.37      9.00 o 
  -4   6  19      150.38      147.39      5.54 o 
  -3   6  19      126.36      124.79      5.03 o 
  -2   6  19      156.56      131.90      5.19 o 
  -1   6  19      371.45      323.89      7.25 o 
   0   6  19      848.53      715.83     12.97 o 
   1   6  19      368.78      327.53      8.48 o 
   2   6  19      157.17      137.41      5.87 o 
   3   6  19      125.58      124.14      5.47 o 
   4   6  19      149.63      147.15      5.92 o 
   5   6  19      389.34      370.44      9.44 o 
   6   6  19       48.46       55.47      4.81 o 
   7   6  19      498.58      473.22     20.56 o 
   8   6  19      157.74      161.39     11.01 o 
   9   6  19      281.99      272.08     21.47 o 
  10   6  19       43.60       32.23      9.92 o 
 -11   7  19       15.56       -0.78     12.98 o 
 -10   7  19       65.73       50.85      9.74 o 
  -9   7  19       79.67       68.83      7.29 o 
  -8   7  19      109.28      107.44      8.44 o 
  -7   7  19      197.85      177.22      9.77 o 
  -6   7  19       77.99       77.76      5.98 o 
  -5   7  19      134.59      131.02      5.66 o 
  -4   7  19      318.43      309.97      8.12 o 
  -3   7  19      138.91      145.23      5.59 o 
  -2   7  19      402.09      367.61      8.25 o 
  -1   7  19      638.24      659.68     11.62 o 
   0   7  19       67.30       69.06      4.48 o 
   1   7  19      638.65      632.95     13.21 o 
   2   7  19      404.37      399.90     10.05 o 
   3   7  19      138.07      143.30      6.99 o 
   4   7  19      317.99      301.54     11.48 o 
   5   7  19      133.07      125.87      8.82 o 
   6   7  19       77.38       65.25      5.72 o 
   7   7  19      196.37      205.39     10.41 o 
   8   7  19      108.19       83.43     12.93 o 
   9   7  19       78.98       76.35     12.96 o 
  10   7  19       64.99       48.39     16.29 o 
 -10   8  19       33.24       44.68     16.39 o 
  -9   8  19       63.99       62.15      6.82 o 
  -8   8  19       47.61       46.09      6.67 o 
  -7   8  19      128.94      137.94      8.36 o 
  -6   8  19       25.41       16.73      4.26 o 
  -5   8  19       18.88       21.74      3.74 o 
  -4   8  19       53.03       57.91      6.55 o 
  -3   8  19       27.47       28.67      3.15 o 
  -2   8  19      172.41      179.33      5.95 o 
  -1   8  19      138.86      145.04      5.28 o 
   0   8  19      176.89      169.34      6.27 o 
   1   8  19      137.85      132.48      6.26 o 
   2   8  19      172.33      183.21      6.52 o 
   3   8  19       27.46       27.73      4.32 o 
   4   8  19       54.11       47.54      5.14 o 
   5   8  19       19.29       12.55      3.63 o 
   6   8  19       26.49       29.44      5.36 o 
   7   8  19      129.60      128.03      8.23 o 
   8   8  19       47.40       42.37     20.54 o 
   9   8  19       64.49       44.77     11.62 o 
  -9   9  19       21.65        8.26      7.09 o 
  -8   9  19       77.22       83.42      9.47 o 
  -7   9  19       33.36       35.01      5.69 o 
  -6   9  19       71.71       68.95      6.45 o 
  -5   9  19       17.33       19.06      4.28 o 
  -4   9  19       57.91       53.60      5.27 o 
  -3   9  19      220.05      221.48      9.11 o 
  -2   9  19       28.95       26.96      3.65 o 
  -1   9  19       31.06       33.22      4.24 o 
   0   9  19       77.63       76.95      4.90 o 
   1   9  19       31.03       38.73      4.39 o 
   2   9  19       28.48       28.08      3.92 o 
   3   9  19      220.51      216.29      8.09 o 
   4   9  19       58.44       70.35      6.05 o 
   5   9  19       17.57       18.06      4.56 o 
   6   9  19       72.16       82.39      8.58 o 
   7   9  19       33.36       22.25      5.18 o 
   8   9  19       77.69       66.01      7.93 o 
  -8  10  19      104.74       90.49     11.51 o 
  -7  10  19       41.17       42.41      9.69 o 
  -6  10  19      136.03      123.81     11.58 o 
  -5  10  19      130.71      119.14      7.44 o 
  -4  10  19      233.32      220.05      9.17 o 
  -3  10  19      335.59      326.11     10.51 o 
  -2  10  19      212.30      217.74      8.62 o 
  -1  10  19      936.38      893.07     18.27 o 
   0  10  19       69.84       80.45      5.93 o 
   1  10  19      936.18      877.75     26.72 o 
   2  10  19      211.66      240.76      8.54 o 
   3  10  19      335.71      332.43     10.07 o 
   4  10  19      233.74      218.96     10.89 o 
   5  10  19      130.37      115.84      9.52 o 
   6  10  19      136.31      134.21     11.23 o 
   7  10  19       41.25       45.21      7.02 o 
   8  10  19      104.44      106.56     12.54 o 
   9  10  19       23.23       20.59     13.76 o 
  -7  11  19        9.19       -2.11      7.51 o 
  -6  11  19        0.54        2.60      4.10 o 
  -5  11  19       10.99        2.17      4.82 o 
  -4  11  19       29.86       25.62      4.61 o 
  -3  11  19       99.29      100.87      6.87 o 
  -2  11  19        0.42        3.36      3.51 o 
  -1  11  19       34.39       38.76      5.24 o 
   0  11  19       17.75       14.92      4.46 o 
   1  11  19       33.99       23.50      5.03 o 
   2  11  19        0.34        5.26      3.40 o 
   3  11  19       98.71       97.93      7.34 o 
   4  11  19       29.53       32.53     10.07 o 
   5  11  19       10.82        8.18      4.77 o 
   6  11  19        0.59       -3.73      4.82 o 
   7  11  19        9.24        6.59      6.33 o 
  -6  12  19       47.33       39.61     17.17 o 
  -5  12  19       36.28       28.19     15.91 o 
  -4  12  19       56.19       52.67      6.24 o 
  -3  12  19        8.20       10.58      4.19 o 
  -2  12  19        1.24        5.65      4.62 o 
  -1  12  19      135.20      139.39     10.45 o 
   0  12  19        1.75        1.01      4.42 o 
   1  12  19      135.17      138.86      9.61 o 
   2  12  19        1.19       13.01      4.73 o 
   3  12  19        8.30       11.18      5.05 o 
   4  12  19       56.77       49.88      7.94 o 
   5  12  19       36.72       24.29      7.35 o 
   6  12  19       47.61       55.02     13.27 o 
  -4  13  19       85.27       58.34     19.61 o 
  -2  13  19      142.29      179.51     22.54 o 
  -1  13  19      234.41      218.65     16.22 o 
   0  13  19      259.57      255.16     17.08 o 
   1  13  19      234.18      242.63     14.66 o 
   2  13  19      142.56      160.00     19.71 o 
   0   0  20     1958.26     1939.36     35.82 o 
   1   0  20     1412.55     1385.00     22.00 o 
   2   0  20     2597.30     2528.93     30.34 o 
   3   0  20      373.63      355.45      7.29 o 
   4   0  20      618.38      608.45     10.69 o 
   5   0  20     1362.39     1315.52     21.89 o 
   6   0  20      682.84      677.09     16.06 o 
   7   0  20      394.85      390.14     17.64 o 
   8   0  20      409.74      413.66     15.23 o 
   9   0  20      138.30      140.74     10.45 o 
  10   0  20       41.65       57.33      8.00 o 
  11   0  20       30.90       26.07      7.84 o 
  12   0  20      188.27      247.49     23.56 o 
 -12   1  20      166.39      171.60     34.29 o 
 -11   1  20      154.66      173.03     14.73 o 
 -10   1  20      128.66      114.00     13.67 o 
  -9   1  20      189.67      194.47     12.04 o 
  -8   1  20      118.62      110.65      9.02 o 
  -7   1  20      169.34      159.26      9.27 o 
  -6   1  20      663.35      645.05     27.66 o 
  -5   1  20      190.07      202.72      6.37 o 
  -4   1  20      164.57      151.86      5.88 o 
  -3   1  20      202.58      204.72      5.35 o 
  -2   1  20      246.17      238.86      5.22 o 
  -1   1  20     1846.31     1845.96     22.55 o 
   0   1  20        2.87        6.59      1.70 o 
   1   1  20     1857.49     1803.76     25.54 o 
   2   1  20      244.92      236.54      4.94 o 
   3   1  20      207.43      208.77      4.65 o 
   4   1  20      163.49      148.88      5.41 o 
   5   1  20      187.47      184.70      6.25 o 
   6   1  20      665.36      629.10     18.10 o 
   7   1  20      171.19      150.00     14.42 o 
   8   1  20      118.36      135.53     11.29 o 
   9   1  20      190.66      181.65     16.07 o 
  10   1  20      128.67      116.99     11.58 o 
  11   1  20      154.18      155.72     12.27 o 
 -12   2  20       13.82       -2.16      9.01 o 
 -11   2  20        5.80        2.67      6.65 o 
 -10   2  20      151.10      165.17     13.58 o 
  -9   2  20       37.14       60.53      8.90 o 
  -8   2  20      831.10      813.14     21.65 o 
  -7   2  20      196.52      189.56      8.97 o 
  -6   2  20     1082.14     1012.87     18.44 o 
  -5   2  20       64.97       56.83      4.77 o 
  -4   2  20       75.87       76.15      4.16 o 
  -3   2  20      112.96      114.62      4.39 o 
  -2   2  20     1384.34     1297.96     19.26 o 
  -1   2  20       11.10       11.91      1.98 o 
   0   2  20      137.53      132.76      4.24 o 
   1   2  20       11.45        8.53      1.82 o 
   2   2  20     1388.27     1330.95     17.12 o 
   3   2  20      114.44      111.78      4.13 o 
   4   2  20       77.68       69.86      3.89 o 
   5   2  20       66.22       61.59      4.22 o 
   6   2  20     1075.33     1014.08     22.43 o 
   7   2  20      194.54      205.52     12.91 o 
   8   2  20      829.19      790.20     24.46 o 
   9   2  20       36.57       27.37      6.34 o 
  10   2  20      150.73      141.71     11.17 o 
  11   2  20        5.81       -2.45      5.21 o 
 -11   3  20      175.52      169.41     14.60 o 
 -10   3  20      116.46      152.95     13.17 o 
  -9   3  20       90.13      106.66      9.70 o 
  -8   3  20        6.34        8.66      4.77 o 
  -7   3  20        3.87        5.11      3.21 o 
  -6   3  20      478.63      462.17     11.75 o 
  -5   3  20      123.71      110.94      5.53 o 
  -4   3  20      154.61      148.56      8.40 o 
  -3   3  20      460.19      450.34      8.63 o 
  -2   3  20      712.54      677.74     10.86 o 
  -1   3  20     1521.03     1540.88     22.15 o 
   0   3  20        2.76        4.02      2.12 o 
   1   3  20     1521.63     1514.57     22.95 o 
   2   3  20      714.21      672.94     10.92 o 
   3   3  20      460.10      441.26      9.49 o 
   4   3  20      154.92      153.57      5.62 o 
   5   3  20      122.61      115.91      5.59 o 
   6   3  20      476.75      465.70     11.12 o 
   7   3  20        3.60        4.72      3.50 o 
   8   3  20        6.60       14.31      4.15 o 
   9   3  20       90.02      106.73      9.52 o 
  10   3  20      115.49      108.58     10.31 o 
  11   3  20      175.30      192.23     22.59 o 
 -11   4  20      139.22      149.08     19.17 o 
 -10   4  20       13.88        8.88      6.84 o 
  -9   4  20      221.73      235.66     13.41 o 
  -8   4  20      118.80      104.15      8.44 o 
  -7   4  20        9.75       14.01      3.35 o 
  -6   4  20      486.51      468.78     19.03 o 
  -5   4  20      647.64      619.86     25.30 o 
  -4   4  20      319.61      276.77      8.54 o 
  -3   4  20     1321.99     1236.31     20.79 o 
  -2   4  20     2075.19     1944.99     27.36 o 
  -1   4  20      162.72      181.72      5.36 o 
   0   4  20      822.00      763.55     14.49 o 
   1   4  20      162.91      187.26      6.90 o 
   2   4  20     2071.77     1949.21     28.59 o 
   3   4  20     1322.07     1247.54     20.03 o 
   4   4  20      317.61      302.08      7.86 o 
   5   4  20      648.52      617.17     13.30 o 
   6   4  20      490.28      463.06     11.34 o 
   7   4  20       10.11       10.07      3.24 o 
   8   4  20      118.62      104.69     11.29 o 
   9   4  20      221.93      252.91     13.50 o 
  10   4  20       13.74        8.97      6.92 o 
  11   4  20      139.01      148.10     25.37 o 
 -11   5  20        5.01      -11.22     12.78 o 
 -10   5  20      368.62      432.26     20.30 o 
  -9   5  20       75.15       79.63     10.41 o 
  -8   5  20      715.81      757.49     17.69 o 
  -7   5  20      279.87      275.30     10.66 o 
  -6   5  20      158.56      151.69      7.65 o 
  -5   5  20       94.17      105.31      6.47 o 
  -4   5  20      159.76      155.30      5.88 o 
  -3   5  20      120.63      126.65      5.32 o 
  -2   5  20        7.17       14.35      2.55 o 
  -1   5  20      929.61     1076.62     18.48 o 
   0   5  20       22.25       37.53      3.18 o 
   1   5  20      930.99     1059.41     17.51 o 
   2   5  20        7.31       15.03      2.59 o 
   3   5  20      123.05      122.20      5.78 o 
   4   5  20      160.92      159.09      6.10 o 
   5   5  20       93.04      109.33      5.42 o 
   6   5  20      159.95      156.24      7.72 o 
   7   5  20      280.97      288.19     10.69 o 
   8   5  20      716.85      758.14     22.22 o 
   9   5  20       76.22       86.38     10.45 o 
  10   5  20      369.50      439.13     35.85 o 
 -11   6  20      118.78      131.61     23.02 o 
 -10   6  20       73.19       94.38     11.61 o 
  -9   6  20      135.88      147.02     13.11 o 
  -8   6  20      346.79      365.29     13.17 o 
  -7   6  20       47.20       46.58      9.18 o 
  -6   6  20      602.30      609.57     13.94 o 
  -5   6  20      802.26      761.81     14.32 o 
  -4   6  20        4.71        5.83      2.43 o 
  -3   6  20      215.75      201.91      6.30 o 
  -2   6  20      124.76      107.61      4.79 o 
  -1   6  20      229.63      242.40      6.35 o 
   0   6  20      504.77      425.25      9.62 o 
   1   6  20      230.51      244.44      7.31 o 
   2   6  20      126.02      109.64      5.64 o 
   3   6  20      214.32      202.65      6.75 o 
   4   6  20        4.48        6.31      2.64 o 
   5   6  20      799.31      745.11     17.18 o 
   6   6  20      600.97      615.02     14.06 o 
   7   6  20       47.21       47.58      5.46 o 
   8   6  20      345.41      373.18     31.35 o 
   9   6  20      136.36      141.68     16.68 o 
  10   6  20       72.95       92.58     36.58 o 
 -10   7  20       69.55       55.02     16.39 o 
  -9   7  20       65.81       59.07      9.74 o 
  -8   7  20       98.96      145.03     10.17 o 
  -7   7  20       61.45       59.33      8.16 o 
  -6   7  20       35.51       36.48      4.30 o 
  -5   7  20      325.64      314.05      9.31 o 
  -4   7  20      978.35      902.77     16.13 o 
  -3   7  20      110.90      107.46      5.11 o 
  -2   7  20     1341.02     1286.74     19.51 o 
  -1   7  20      368.92      353.62      8.03 o 
   0   7  20      642.51      634.85     12.39 o 
   1   7  20      371.20      364.72      9.61 o 
   2   7  20     1341.62     1280.71     25.07 o 
   3   7  20      110.31      107.08      6.48 o 
   4   7  20      973.82      897.29     23.20 o 
   5   7  20      322.98      306.38     13.22 o 
   6   7  20       35.88       38.11      4.92 o 
   7   7  20       61.23       63.51      8.10 o 
   8   7  20      100.23      103.85     16.36 o 
   9   7  20       65.91       88.69     14.00 o 
 -10   8  20      115.98      102.54     21.66 o 
  -9   8  20      361.27      370.42     19.96 o 
  -8   8  20      202.21      220.75     11.66 o 
  -7   8  20      240.23      235.41     10.48 o 
  -6   8  20       65.80       70.62      6.68 o 
  -5   8  20      210.22      197.47      8.99 o 
  -4   8  20       48.40       45.86      4.51 o 
  -3   8  20      193.32      204.09      8.15 o 
  -2   8  20      373.54      345.70      8.29 o 
  -1   8  20      195.48      191.84      6.14 o 
   0   8  20      154.48      131.21      5.77 o 
   1   8  20      195.87      176.56      7.17 o 
   2   8  20      373.32      354.36     10.85 o 
   3   8  20      196.20      190.81      8.60 o 
   4   8  20       48.36       40.45      5.38 o 
   5   8  20      212.18      188.17      9.89 o 
   6   8  20       65.95       76.46      8.55 o 
   7   8  20      239.55      231.51     13.47 o 
   8   8  20      202.13      230.19     14.18 o 
   9   8  20      361.60      393.65     36.58 o 
  -9   9  20       83.05       96.85     12.10 o 
  -8   9  20       78.31       68.20      8.91 o 
  -7   9  20       51.59       44.59      5.98 o 
  -6   9  20      413.27      419.06     22.46 o 
  -5   9  20        8.89       10.05      4.17 o 
  -4   9  20      387.76      352.75     10.95 o 
  -3   9  20      250.33      239.23      8.10 o 
  -2   9  20      107.52      103.58      5.66 o 
  -1   9  20      218.34      222.10      7.58 o 
   0   9  20      100.78      112.24      6.25 o 
   1   9  20      218.37      221.98      8.17 o 
   2   9  20      107.87       94.24      5.97 o 
   3   9  20      250.25      232.91      9.23 o 
   4   9  20      387.54      372.30     16.50 o 
   5   9  20        8.93        0.89      4.40 o 
   6   9  20      411.69      443.82     26.74 o 
   7   9  20       51.33       55.28     11.93 o 
   8   9  20       77.66       65.86      9.06 o 
  -8  10  20       84.21       50.73     11.02 o 
  -7  10  20       82.15       90.49      7.78 o 
  -6  10  20       70.41       82.66      6.95 o 
  -5  10  20      173.11      174.21     10.44 o 
  -4  10  20       56.99       49.14      5.45 o 
  -3  10  20      130.50      136.71      7.53 o 
  -2  10  20       80.77       90.75      6.39 o 
  -1  10  20       88.66      105.12      8.60 o 
   0  10  20        3.71        8.00      3.37 o 
   1  10  20       88.40       98.55      6.88 o 
   2  10  20       80.64       77.49      6.18 o 
   3  10  20      129.67      124.08      7.10 o 
   4  10  20       56.77       50.49      5.93 o 
   5  10  20      173.83      186.75     16.22 o 
   6  10  20       70.82       58.71      8.49 o 
   7  10  20       82.35       87.33     13.55 o 
   8  10  20       84.77       62.63     13.46 o 
  -7  11  20        7.70        8.20      8.20 o 
  -6  11  20      109.07       96.41      9.27 o 
  -5  11  20        9.55       10.61      4.46 o 
  -4  11  20       70.13       65.29      6.01 o 
  -3  11  20        5.74        1.40      3.67 o 
  -2  11  20      230.38      237.76     15.32 o 
  -1  11  20        7.53        2.18      5.03 o 
   0  11  20      422.99      438.47     18.59 o 
   1  11  20        7.54       13.75      4.57 o 
   2  11  20      231.86      247.62      9.34 o 
   3  11  20        5.77        3.60      3.96 o 
   4  11  20       71.12       79.70     11.08 o 
   5  11  20        9.48        1.31      4.38 o 
   6  11  20      109.96       86.25      9.80 o 
  -5  12  20        7.26       22.06     10.76 o 
  -4  12  20       15.65        6.70      7.00 o 
  -3  12  20       47.50       55.97      6.63 o 
  -2  12  20       88.60      101.31      8.71 o 
  -1  12  20       89.90       97.30     10.06 o 
   0  12  20      240.26      251.24     12.35 o 
   1  12  20       90.37      103.44      8.64 o 
   2  12  20       88.90       89.04      8.23 o 
   3  12  20       47.96       53.03     10.08 o 
   4  12  20       15.59       10.16      6.30 o 
   5  12  20        7.19       19.12     15.71 o 
   1   0  21      108.19       94.62      4.08 o 
   2   0  21     3241.34     3216.86     37.94 o 
   3   0  21     1247.76     1145.66     17.35 o 
   4   0  21      380.44      358.86      7.55 o 
   5   0  21        0.69        0.54      2.49 o 
   6   0  21      109.08       99.39      6.30 o 
   7   0  21      726.49      723.20     32.16 o 
   8   0  21       88.12      103.55      9.20 o 
   9   0  21      140.30      156.85     11.15 o 
  10   0  21        0.62       -0.05      5.33 o 
  11   0  21       16.00       14.41      7.26 o 
  12   0  21      504.37      562.92     44.68 o 
 -12   1  21       51.69       52.78     12.42 o 
 -11   1  21      103.89      117.87     12.47 o 
 -10   1  21       57.53       54.78     11.37 o 
  -9   1  21       54.30       66.50      9.55 o 
  -8   1  21      324.02      303.50     13.90 o 
  -7   1  21      354.26      364.40     15.01 o 
  -6   1  21       65.39       70.28      6.94 o 
  -5   1  21      413.55      408.97      9.59 o 
  -4   1  21      198.26      188.00      6.63 o 
  -3   1  21      327.77      338.61      8.18 o 
  -2   1  21     1806.09     1719.25     22.88 o 
  -1   1  21       50.37       60.68      3.04 o 
   0   1  21      582.36      574.19      9.82 o 
   1   1  21       50.57       49.41      3.17 o 
   2   1  21     1808.34     1675.21     21.45 o 
   3   1  21      330.99      334.37      7.88 o 
   4   1  21      199.04      176.33      6.19 o 
   5   1  21      413.57      413.47     11.15 o 
   6   1  21       64.78       61.55      6.54 o 
   7   1  21      353.95      374.14     14.13 o 
   8   1  21      323.15      336.25     16.40 o 
   9   1  21       54.80       50.74      7.38 o 
  10   1  21       58.06       64.89      8.42 o 
  11   1  21      105.04      108.93     10.78 o 
 -12   2  21      107.54      109.56     22.54 o 
 -11   2  21      326.14      360.97     19.84 o 
 -10   2  21        0.26       -3.30      5.65 o 
  -9   2  21       20.52       14.80      6.48 o 
  -8   2  21      244.34      237.26     11.60 o 
  -7   2  21      321.65      312.36     11.55 o 
  -6   2  21      299.34      273.48     10.00 o 
  -5   2  21      106.85      101.50      4.97 o 
  -4   2  21      148.12      142.65      5.52 o 
  -3   2  21     1321.17     1245.07     18.69 o 
  -2   2  21      147.96      154.08      5.19 o 
  -1   2  21     1069.13      944.33     13.17 o 
   0   2  21       48.46       45.47      2.94 o 
   1   2  21     1066.94      921.06     14.18 o 
   2   2  21      148.24      151.13      4.01 o 
   3   2  21     1321.99     1236.65     17.94 o 
   4   2  21      148.73      139.97      8.79 o 
   5   2  21      108.22       97.89      5.20 o 
   6   2  21      299.97      266.22     11.87 o 
   7   2  21      321.56      347.70     13.66 o 
   8   2  21      243.69      232.91     19.15 o 
   9   2  21       20.13       32.03      6.60 o 
  10   2  21        0.25        4.05      5.37 o 
  11   2  21      325.76      358.74     17.40 o 
 -11   3  21       73.93       88.59     11.49 o 
 -10   3  21      256.88      254.99     16.43 o 
  -9   3  21      924.57      887.86     29.28 o 
  -8   3  21      483.11      472.52     16.15 o 
  -7   3  21      460.02      428.22     26.71 o 
  -6   3  21      242.17      234.92      9.55 o 
  -5   3  21       99.61      103.44      6.34 o 
  -4   3  21       53.81       53.63      4.41 o 
  -3   3  21      269.01      251.91      7.72 o 
  -2   3  21      556.36      467.49      9.07 o 
  -1   3  21     1838.01     1725.31     24.64 o 
   0   3  21     2672.14     2277.68     34.68 o 
   1   3  21     1834.30     1699.77     25.49 o 
   2   3  21      558.49      470.49      9.79 o 
   3   3  21      266.57      242.74      7.04 o 
   4   3  21       52.87       52.94      4.11 o 
   5   3  21       98.71      103.24      5.51 o 
   6   3  21      240.20      263.69     10.43 o 
   7   3  21      457.98      464.05     19.25 o 
   8   3  21      481.29      484.78     17.06 o 
   9   3  21      923.77      935.62     26.10 o 
  10   3  21      256.67      257.20     14.73 o 
  11   3  21       75.14       84.68     20.00 o 
 -11   4  21      298.27      302.14     36.88 o 
 -10   4  21      318.91      351.08     24.53 o 
  -9   4  21      141.48      127.44      9.96 o 
  -8   4  21       27.91       26.43      5.49 o 
  -7   4  21       48.25       46.29      4.66 o 
  -6   4  21       29.41       25.71      3.89 o 
  -5   4  21      529.96      502.52     15.12 o 
  -4   4  21      504.53      477.61     11.71 o 
  -3   4  21      149.59      155.50      5.77 o 
  -2   4  21      479.46      475.67      9.30 o 
  -1   4  21       15.67       53.49      3.38 o 
   0   4  21      478.71      518.26     11.29 o 
   1   4  21       15.78       53.09      3.59 o 
   2   4  21      477.55      479.57     10.12 o 
   3   4  21      150.39      157.98      5.90 o 
   4   4  21      501.68      453.76     10.28 o 
   5   4  21      530.98      526.33     12.13 o 
   6   4  21       29.05       21.24      3.61 o 
   7   4  21       47.61       44.36      6.42 o 
   8   4  21       27.50       27.17      7.66 o 
   9   4  21      141.00      123.95     10.48 o 
  10   4  21      319.28      326.58     18.97 o 
 -10   5  21        2.01       -0.35      6.40 o 
  -9   5  21      238.59      271.25     16.52 o 
  -8   5  21      458.72      444.78     18.45 o 
  -7   5  21       33.92       36.45      4.47 o 
  -6   5  21      505.72      495.62     13.04 o 
  -5   5  21      105.19       90.17      5.63 o 
  -4   5  21      365.00      356.56      9.73 o 
  -3   5  21      299.42      256.14      7.87 o 
  -2   5  21      208.22      222.41      9.07 o 
  -1   5  21      110.70       86.83      4.65 o 
   0   5  21       41.39       37.95      3.29 o 
   1   5  21      110.65       93.50      4.87 o 
   2   5  21      208.89      231.63      6.85 o 
   3   5  21      299.43      263.34     10.14 o 
   4   5  21      365.98      379.75      9.92 o 
   5   5  21      105.31      100.69      5.42 o 
   6   5  21      506.05      485.25     14.86 o 
   7   5  21       34.00       39.47      5.06 o 
   8   5  21      459.72      460.67     24.78 o 
   9   5  21      238.88      266.08     16.95 o 
  10   5  21        1.82       11.92      7.30 o 
 -10   6  21      273.81      308.57     18.61 o 
  -9   6  21       61.26       53.22      9.02 o 
  -8   6  21      202.41      219.47     18.97 o 
  -7   6  21       52.77       38.37      5.42 o 
  -6   6  21      108.01      109.20      5.89 o 
  -5   6  21       17.39       13.99      2.93 o 
  -4   6  21      314.52      326.32      8.38 o 
  -3   6  21        0.31        0.42      2.26 o 
  -2   6  21      542.95      509.04     11.94 o 
  -1   6  21       87.98       88.54      4.30 o 
   0   6  21     1704.90     1707.51     28.25 o 
   1   6  21       87.68       91.88      5.29 o 
   2   6  21      539.56      523.13     13.39 o 
   3   6  21        0.30        6.81      2.57 o 
   4   6  21      317.17      317.08      8.84 o 
   5   6  21       17.58       12.18      3.38 o 
   6   6  21      108.50      114.73      7.37 o 
   7   6  21       52.64       54.91      5.93 o 
   8   6  21      202.29      218.47     15.30 o 
   9   6  21       61.07       73.05     20.34 o 
  10   6  21      273.18      288.48     33.27 o 
 -10   7  21      130.76      116.58     21.85 o 
  -9   7  21      480.96      535.84     48.05 o 
  -8   7  21      179.14      184.91     11.46 o 
  -7   7  21      543.03      565.41     22.85 o 
  -6   7  21      148.20      152.97      8.22 o 
  -5   7  21      149.24      151.96      6.95 o 
  -4   7  21      129.20      126.91      5.74 o 
  -3   7  21       86.32       92.66      5.01 o 
  -2   7  21      308.13      326.31      7.95 o 
  -1   7  21     1788.32     1723.28     26.29 o 
   0   7  21      124.55      163.19      6.15 o 
   1   7  21     1787.69     1732.16     28.95 o 
   2   7  21      308.92      328.51     11.11 o 
   3   7  21       86.63       91.95      5.75 o 
   4   7  21      129.91      127.20      7.45 o 
   5   7  21      149.15      158.78      9.19 o 
   6   7  21      148.50      140.32     11.98 o 
   7   7  21      544.13      582.35     20.42 o 
   8   7  21      178.78      164.18     18.29 o 
   9   7  21      481.56      533.55     29.09 o 
  -9   8  21       60.55       24.00     13.76 o 
  -8   8  21        7.21       11.28      5.27 o 
  -7   8  21       11.22       11.63      4.57 o 
  -6   8  21       18.45       11.81      4.12 o 
  -5   8  21      104.53       93.15      6.82 o 
  -4   8  21       33.35       39.56      4.40 o 
  -3   8  21      548.41      546.91     12.17 o 
  -2   8  21       46.40       43.93      4.19 o 
  -1   8  21      314.44      333.82      9.87 o 
   0   8  21        4.08        1.93      3.50 o 
   1   8  21      311.95      333.01      9.68 o 
   2   8  21       46.83       39.23      4.30 o 
   3   8  21      547.40      519.48     16.18 o 
   4   8  21       33.02       37.73      5.57 o 
   5   8  21      104.71       89.12      7.03 o 
   6   8  21       18.20       10.04      5.60 o 
   7   8  21       10.82       10.68      5.92 o 
   8   8  21        7.29        9.75      6.25 o 
  -8   9  21       34.64       43.85      8.06 o 
  -7   9  21       39.16       43.65      7.95 o 
  -6   9  21       29.37       34.86      5.56 o 
  -5   9  21       85.41       76.03      6.37 o 
  -4   9  21        3.42        5.40      3.64 o 
  -3   9  21      223.31      233.66      9.05 o 
  -2   9  21        4.53       10.28      3.33 o 
  -1   9  21      209.23      205.81      9.72 o 
   0   9  21       32.83       31.93      3.74 o 
   1   9  21      209.05      210.15      8.28 o 
   2   9  21        4.32        7.56      3.29 o 
   3   9  21      224.60      220.52      9.30 o 
   4   9  21        3.21        4.48      4.08 o 
   5   9  21       85.89       74.59      7.82 o 
   6   9  21       29.54       35.98     16.87 o 
   7   9  21       38.34       25.99      7.15 o 
   8   9  21       34.28       33.22     15.07 o 
  -8  10  21       77.86       62.05     11.90 o 
  -7  10  21       73.75       71.20      8.37 o 
  -6  10  21       61.48       62.41      6.52 o 
  -5  10  21      283.62      267.71     12.57 o 
  -4  10  21       59.21       67.38      6.10 o 
  -3  10  21      137.36      142.08      9.33 o 
  -2  10  21       92.91       90.36      7.00 o 
  -1  10  21      347.11      355.66     11.90 o 
   0  10  21        5.29        6.20      3.56 o 
   1  10  21      347.20      361.11     11.86 o 
   2  10  21       93.19      103.48      7.09 o 
   3  10  21      137.63      138.91      7.49 o 
   4  10  21       59.29       56.64      6.15 o 
   5  10  21      283.48      267.06     13.43 o 
   6  10  21       60.99       65.04      8.90 o 
   7  10  21       73.91       57.71      9.14 o 
   8  10  21       77.20       71.80     14.34 o 
  -6  11  21        5.49        8.69      7.77 o 
  -5  11  21      127.53      140.47      8.68 o 
  -4  11  21      204.64      218.73     10.00 o 
  -3  11  21      125.33      120.45      8.41 o 
  -2  11  21      451.71      477.85     14.74 o 
  -1  11  21       76.47       87.45     10.22 o 
   0  11  21      290.53      293.35     12.36 o 
   1  11  21       76.65       86.36      9.65 o 
   2  11  21      451.90      477.06     12.88 o 
   3  11  21      125.89      127.36     11.20 o 
   4  11  21      204.04      205.41     10.47 o 
   5  11  21      128.04      132.67      9.16 o 
   6  11  21        5.79       10.92      6.31 o 
  -5  12  21       10.61       21.81     10.91 o 
  -4  12  21       55.51       38.42     17.61 o 
  -3  12  21       27.38       19.14      7.86 o 
  -2  12  21       19.38       17.52      5.63 o 
  -1  12  21       23.92       21.32      5.54 o 
   0  12  21       65.63       70.93      7.80 o 
   1  12  21       24.27       21.48      5.59 o 
   2  12  21       19.17       24.45      5.60 o 
   3  12  21       27.90       29.88      6.96 o 
   4  12  21       55.67       48.00     19.02 o 
   5  12  21       10.42       14.63     15.22 o 
   0   0  22       32.20       30.25      3.67 o 
   1   0  22      316.03      298.88      6.08 o 
   2   0  22       26.86       27.90      7.51 o 
   3   0  22       87.83       78.79      3.46 o 
   4   0  22        0.89        1.43      2.12 o 
   5   0  22       47.11       38.22      4.28 o 
   6   0  22      149.97      142.74      9.50 o 
   7   0  22      423.37      407.20     15.05 o 
   8   0  22       93.25       90.58      8.61 o 
   9   0  22      536.66      527.59     18.89 o 
  10   0  22      125.53      119.20     10.63 o 
  11   0  22      422.90      492.60     27.94 o 
  12   0  22      366.68      421.26     41.07 o 
 -11   1  22      831.78      894.93     73.46 o 
 -10   1  22      151.67      171.93     14.14 o 
  -9   1  22      333.14      344.65     15.69 o 
  -8   1  22      161.83      144.09     10.41 o 
  -7   1  22       71.63       59.40      7.11 o 
  -6   1  22      375.40      346.75     18.37 o 
  -5   1  22      235.52      235.66      8.79 o 
  -4   1  22      359.85      316.83      8.21 o 
  -3   1  22      279.75      278.27      7.48 o 
  -2   1  22      453.37      419.79      7.90 o 
  -1   1  22      285.51      272.37      6.13 o 
   0   1  22       24.74       18.20      2.24 o 
   1   1  22      285.66      271.55      6.75 o 
   2   1  22      449.86      395.89      7.19 o 
   3   1  22      280.17      261.36      6.59 o 
   4   1  22      360.89      333.54      7.73 o 
   5   1  22      235.12      197.62     10.23 o 
   6   1  22      380.01      333.87     13.05 o 
   7   1  22       70.97       63.03      7.26 o 
   8   1  22      163.37      154.64     15.18 o 
   9   1  22      331.41      318.46     15.26 o 
  10   1  22      149.83      176.97     12.72 o 
  11   1  22      829.44      906.87     32.03 o 
 -11   2  22        7.36       22.78     10.72 o 
 -10   2  22       21.28       19.56      7.37 o 
  -9   2  22        2.72        2.71      5.53 o 
  -8   2  22       22.63       24.84      7.10 o 
  -7   2  22      189.82      177.64      9.08 o 
  -6   2  22      122.56      108.07      7.01 o 
  -5   2  22      782.76      770.01     20.14 o 
  -4   2  22       70.17       66.25      4.21 o 
  -3   2  22      205.17      222.94      5.89 o 
  -2   2  22      458.61      445.88      9.09 o 
  -1   2  22      403.43      377.93      7.11 o 
   0   2  22      820.32      814.66     12.92 o 
   1   2  22      396.29      373.99      7.72 o 
   2   2  22      456.67      451.06      7.66 o 
   3   2  22      202.42      215.45      6.43 o 
   4   2  22       70.61       62.73      4.49 o 
   5   2  22      784.82      763.03     15.36 o 
   6   2  22      122.63      117.98      7.23 o 
   7   2  22      187.31      151.28     12.93 o 
   8   2  22       22.72       15.13      5.41 o 
   9   2  22        2.64        8.62      5.11 o 
  10   2  22       21.23       15.68      6.65 o 
  11   2  22        7.67       14.09      7.88 o 
 -11   3  22       50.82       33.17     17.27 o 
 -10   3  22      525.19      540.87     22.69 o 
  -9   3  22      519.01      512.90     21.40 o 
  -8   3  22      254.24      258.95     12.35 o 
  -7   3  22      177.25      160.36     12.27 o 
  -6   3  22      674.66      609.87     20.30 o 
  -5   3  22       49.28       51.32      5.78 o 
  -4   3  22       73.00       83.33      5.08 o 
  -3   3  22       55.64       56.42      3.90 o 
  -2   3  22      377.62      413.66      8.71 o 
  -1   3  22      265.88      246.98      6.37 o 
   0   3  22     1210.51     1335.74     20.54 o 
   1   3  22      267.50      239.32      6.96 o 
   2   3  22      383.06      426.47      9.88 o 
   3   3  22       55.04       56.97      3.83 o 
   4   3  22       72.59       85.04      5.13 o 
   5   3  22       49.63       48.37      4.32 o 
   6   3  22      673.50      683.78     15.51 o 
   7   3  22      177.62      198.24     10.31 o 
   8   3  22      255.79      264.55     13.53 o 
   9   3  22      518.72      518.52     18.92 o 
  10   3  22      525.59      541.46     23.66 o 
 -10   4  22      128.96      132.48     16.97 o 
  -9   4  22       92.12      101.76      9.23 o 
  -8   4  22      252.10      234.81     12.04 o 
  -7   4  22        6.23        4.32      4.82 o 
  -6   4  22       10.32        8.88      3.52 o 
  -5   4  22      353.73      320.07     10.87 o 
  -4   4  22      164.08      159.49      6.77 o 
  -3   4  22      346.57      340.89      8.70 o 
  -2   4  22      665.48      593.83     12.37 o 
  -1   4  22      830.76      782.19     13.43 o 
   0   4  22        3.69        4.31      1.85 o 
   1   4  22      832.81      770.93     14.09 o 
   2   4  22      661.76      629.40     12.75 o 
   3   4  22      348.42      342.69      8.56 o 
   4   4  22      162.61      160.96      6.89 o 
   5   4  22      352.55      344.54      9.68 o 
   6   4  22       10.81       12.04      3.31 o 
   7   4  22        5.94        3.26      4.51 o 
   8   4  22      251.45      239.29     13.13 o 
   9   4  22       92.50       79.29      8.83 o 
  10   4  22      128.79      102.13     18.42 o 
 -10   5  22      248.72      243.62     21.93 o 
  -9   5  22       21.66       21.11      7.71 o 
  -8   5  22      236.24      243.37     12.53 o 
  -7   5  22       19.07       22.63      7.59 o 
  -6   5  22       59.26       60.85      5.99 o 
  -5   5  22      258.35      237.22      7.79 o 
  -4   5  22      147.20      132.02      6.78 o 
  -3   5  22      635.88      595.41     12.68 o 
  -2   5  22     1267.52     1233.70     21.37 o 
  -1   5  22      172.21      172.43      6.27 o 
   0   5  22     1783.49     1739.07     24.46 o 
   1   5  22      172.96      164.66      6.53 o 
   2   5  22     1270.46     1261.69     20.56 o 
   3   5  22      636.34      612.71     12.49 o 
   4   5  22      146.00      151.26      6.27 o 
   5   5  22      258.77      250.15      8.61 o 
   6   5  22       58.36       57.10      5.69 o 
   7   5  22       18.80       28.59      5.89 o 
   8   5  22      234.74      270.59     13.93 o 
   9   5  22       22.29       17.78      7.56 o 
  10   5  22      247.89      242.14     31.22 o 
 -10   6  22      203.21      173.27     24.29 o 
  -9   6  22       34.18       51.55      9.31 o 
  -8   6  22      269.66      275.56     21.24 o 
  -7   6  22        8.19        6.08      3.97 o 
  -6   6  22      351.62      351.43     10.77 o 
  -5   6  22       12.64        7.25      3.03 o 
  -4   6  22      215.08      192.75      7.14 o 
  -3   6  22      121.00      122.72      6.12 o 
  -2   6  22       32.91       38.56      3.68 o 
  -1   6  22      710.53      732.92     15.53 o 
   0   6  22       72.88       72.04      4.85 o 
   1   6  22      710.51      709.52     13.68 o 
   2   6  22       32.46       34.74      3.60 o 
   3   6  22      120.77      139.08      6.16 o 
   4   6  22      214.57      206.55      7.41 o 
   5   6  22       12.49       11.47      3.53 o 
   6   6  22      351.29      379.00     19.87 o 
   7   6  22        7.96        4.35      4.14 o 
   8   6  22      270.44      247.68     16.39 o 
   9   6  22       33.69       31.59     10.57 o 
 -10   7  22       45.43       44.00     17.07 o 
  -9   7  22       51.01       47.49     19.61 o 
  -8   7  22      116.68      103.11     14.82 o 
  -7   7  22      233.04      243.00     11.32 o 
  -6   7  22       92.10       99.07      6.74 o 
  -5   7  22      470.02      457.09     15.43 o 
  -4   7  22      352.60      335.94      8.95 o 
  -3   7  22       28.29       30.79      3.52 o 
  -2   7  22      301.51      303.15      8.37 o 
  -1   7  22      319.38      325.31      8.30 o 
   0   7  22       74.23       90.81      4.93 o 
   1   7  22      319.96      320.87      8.59 o 
   2   7  22      300.97      293.46      9.12 o 
   3   7  22       28.36       22.49      3.80 o 
   4   7  22      352.83      334.15     13.63 o 
   5   7  22      471.01      453.57     25.12 o 
   6   7  22       93.37       97.07      8.10 o 
   7   7  22      233.90      244.16     13.79 o 
   8   7  22      117.92      125.94     16.59 o 
   9   7  22       51.52       39.51     15.71 o 
  -9   8  22       41.37       22.05     14.05 o 
  -8   8  22      201.05      223.52     20.69 o 
  -7   8  22      171.30      157.26     18.01 o 
  -6   8  22      167.32      167.82      9.13 o 
  -5   8  22       52.43       53.90      7.17 o 
  -4   8  22       60.73       69.95      5.28 o 
  -3   8  22      133.73      138.31      6.57 o 
  -2   8  22       41.99       37.84      3.73 o 
  -1   8  22      437.31      415.35     10.10 o 
   0   8  22      182.55      200.21      8.35 o 
   1   8  22      437.62      415.37     10.26 o 
   2   8  22       40.92       42.64      4.56 o 
   3   8  22      134.73      135.37      7.89 o 
   4   8  22       62.15       66.71      6.34 o 
   5   8  22       51.87       49.37      6.11 o 
   6   8  22      169.20      146.25     15.87 o 
   7   8  22      169.85      157.96     12.00 o 
   8   8  22      201.56      197.43     31.22 o 
  -8   9  22      123.30      111.02     14.05 o 
  -7   9  22      158.97      170.86     17.01 o 
  -6   9  22      313.12      328.61     13.73 o 
  -5   9  22      112.94      110.94      7.40 o 
  -4   9  22       21.94       17.40      4.17 o 
  -3   9  22      444.67      473.64     12.95 o 
  -2   9  22      183.37      194.12      8.25 o 
  -1   9  22      597.27      610.71     14.53 o 
   0   9  22      168.59      174.51      6.96 o 
   1   9  22      599.74      621.25     14.58 o 
   2   9  22      183.96      189.05      8.10 o 
   3   9  22      446.74      480.73     15.67 o 
   4   9  22       21.97       19.02      4.65 o 
   5   9  22      113.12      121.96      9.53 o 
   6   9  22      311.61      301.79     16.78 o 
   7   9  22      159.04      159.09     12.47 o 
  -7  10  22       16.28       27.78      7.17 o 
  -6  10  22       19.03       26.76      5.55 o 
  -5  10  22        6.63       13.38      4.49 o 
  -4  10  22      566.09      553.60     14.89 o 
  -3  10  22       10.80       15.59      4.22 o 
  -2  10  22      723.24      733.18     18.59 o 
  -1  10  22       10.38        9.49      4.17 o 
   0  10  22      351.44      348.14     11.64 o 
   1  10  22       10.33        4.24      5.13 o 
   2  10  22      721.73      737.63     18.03 o 
   3  10  22       11.01       26.31      4.96 o 
   4  10  22      564.26      560.16     16.09 o 
   5  10  22        6.59        3.44      5.01 o 
   6  10  22       19.02       26.85      7.91 o 
   7  10  22       16.46       18.24     10.54 o 
  -6  11  22       82.61       74.14     10.93 o 
  -5  11  22      195.15      193.22     12.02 o 
  -4  11  22        8.18        9.27      4.49 o 
  -3  11  22      244.68      248.24     11.12 o 
  -2  11  22      192.38      194.11     12.46 o 
  -1  11  22      572.78      563.21     20.53 o 
   0  11  22       60.26       57.87      6.99 o 
   1  11  22      572.36      581.92     18.12 o 
   2  11  22      192.02      195.09     11.02 o 
   3  11  22      244.13      246.55     11.15 o 
   4  11  22        8.03       10.32      5.31 o 
   5  11  22      193.71      200.25     14.56 o 
  -4  12  22       44.46       28.78     16.00 o 
  -2  12  22       37.40       18.78      8.54 o 
  -1  12  22       51.35       55.30      8.40 o 
   0  12  22        0.04        9.70      5.74 o 
   1  12  22       51.46       35.35      7.92 o 
   2  12  22       37.89       30.71      7.29 o 
   3  12  22       33.05       21.76     15.22 o 
   4  12  22       44.55       24.78     15.61 o 
   1   0  23      798.81      750.26     11.42 o 
   2   0  23      110.36      114.18      4.15 o 
   3   0  23      679.36      639.28     12.27 o 
   4   0  23      329.81      326.59      9.87 o 
   5   0  23      102.64      105.23      8.02 o 
   6   0  23        3.79        0.01      3.85 o 
   7   0  23       14.86       11.67      6.29 o 
   8   0  23       38.05       25.77      5.94 o 
   9   0  23        0.49       -3.94      4.88 o 
  10   0  23      412.42      445.01     18.47 o 
  11   0  23        2.37        0.99      9.31 o 
 -11   1  23      136.89      154.11     25.80 o 
 -10   1  23       76.32       86.15     13.04 o 
  -9   1  23      198.29      237.68     13.60 o 
  -8   1  23      292.66      258.60     13.38 o 
  -7   1  23      253.84      260.13     13.01 o 
  -6   1  23       34.54       38.17      5.97 o 
  -5   1  23      254.47      246.27      9.36 o 
  -4   1  23      880.90      841.61     18.14 o 
  -3   1  23     1009.25      916.52     15.02 o 
  -2   1  23      316.37      299.57      6.62 o 
  -1   1  23     2240.95     1901.31     23.90 o 
   0   1  23       68.55       83.61      3.90 o 
   1   1  23     2240.31     1895.31     23.75 o 
   2   1  23      313.89      294.04      6.03 o 
   3   1  23     1008.22      904.46     15.26 o 
   4   1  23      876.32      838.53     16.29 o 
   5   1  23      255.92      269.58      9.81 o 
   6   1  23       34.69       10.46      5.61 o 
   7   1  23      254.86      260.76     12.95 o 
   8   1  23      293.56      255.54     18.95 o 
   9   1  23      199.15      182.18     12.58 o 
  10   1  23       76.78       82.71      9.93 o 
  11   1  23      137.65      154.24     26.54 o 
 -11   2  23      429.90      433.03     70.83 o 
 -10   2  23      298.75      298.76     18.15 o 
  -9   2  23      391.19      382.29     20.18 o 
  -8   2  23      220.21      193.91     13.90 o 
  -7   2  23      210.11      215.24     14.89 o 
  -6   2  23      307.22      296.57     10.73 o 
  -5   2  23      125.91      116.21      6.85 o 
  -4   2  23      593.00      587.45     14.17 o 
  -3   2  23      166.79      175.15      8.73 o 
  -2   2  23     1080.18     1105.81     17.48 o 
  -1   2  23      714.59      684.91     10.78 o 
   0   2  23      896.70     1018.82     15.46 o 
   1   2  23      711.34      691.89     10.66 o 
   2   2  23     1082.85     1123.69     16.71 o 
   3   2  23      165.44      168.03      6.67 o 
   4   2  23      595.07      576.99     12.84 o 
   5   2  23      127.62      112.73      6.73 o 
   6   2  23      307.85      297.24     11.81 o 
   7   2  23      211.31      217.65     11.28 o 
   8   2  23      219.27      217.47     12.60 o 
   9   2  23      391.79      358.06     16.42 o 
  10   2  23      298.49      304.21     16.17 o 
  11   2  23      429.29      468.77     39.41 o 
 -10   3  23      102.07      111.46     12.40 o 
  -9   3  23       19.80       14.03      6.47 o 
  -8   3  23       60.95       68.11      9.64 o 
  -7   3  23      470.79      488.25     20.07 o 
  -6   3  23      477.20      455.81     17.02 o 
  -5   3  23      225.83      226.07      9.61 o 
  -4   3  23      382.52      389.65     10.64 o 
  -3   3  23       99.85      101.49      5.02 o 
  -2   3  23      312.15      281.91      6.94 o 
  -1   3  23      222.50      200.96      5.97 o 
   0   3  23      236.59      222.94     10.32 o 
   1   3  23      222.70      185.20      6.18 o 
   2   3  23      309.29      290.25      7.63 o 
   3   3  23       99.65      108.44      5.10 o 
   4   3  23      384.22      391.25     10.28 o 
   5   3  23      225.71      246.92      8.35 o 
   6   3  23      477.78      471.15     19.33 o 
   7   3  23      471.70      503.08     16.15 o 
   8   3  23       61.70       60.24      7.83 o 
   9   3  23       19.70       20.86      6.50 o 
  10   3  23      103.14       99.76     10.44 o 
 -10   4  23       57.04       67.84     12.96 o 
  -9   4  23       30.71       25.02      7.53 o 
  -8   4  23      208.97      197.68     11.40 o 
  -7   4  23      419.67      400.54     14.94 o 
  -6   4  23      440.02      444.75     15.25 o 
  -5   4  23      614.30      611.88     17.88 o 
  -4   4  23      192.68      191.65      6.86 o 
  -3   4  23      183.24      165.96      6.28 o 
  -2   4  23       62.47       65.00      4.26 o 
  -1   4  23      267.97      245.07      7.47 o 
   0   4  23       23.18       28.28      2.85 o 
   1   4  23      271.21      244.21      7.10 o 
   2   4  23       62.93       62.70      4.16 o 
   3   4  23      184.62      170.54      6.40 o 
   4   4  23      191.70      183.13     10.16 o 
   5   4  23      614.67      617.77     16.94 o 
   6   4  23      440.13      461.38     19.47 o 
   7   4  23      420.72      450.44     16.23 o 
   8   4  23      207.89      210.82     12.86 o 
   9   4  23       29.84       26.94      8.00 o 
  10   4  23       56.49      103.02     22.15 o 
  -9   5  23        9.65        7.27      6.20 o 
  -8   5  23      377.71      423.40     19.29 o 
  -7   5  23       71.66       70.10      8.24 o 
  -6   5  23       44.92       40.03      4.69 o 
  -5   5  23      147.32      142.02      6.49 o 
  -4   5  23      238.47      246.85      8.22 o 
  -3   5  23      929.66      876.80     17.00 o 
  -2   5  23      278.02      254.49      7.70 o 
  -1   5  23      134.75      150.76      6.69 o 
   0   5  23     2092.97     2029.99     26.42 o 
   1   5  23      134.29      151.64      6.44 o 
   2   5  23      277.76      261.80      7.65 o 
   3   5  23      932.22      916.93     16.58 o 
   4   5  23      238.07      238.44      7.88 o 
   5   5  23      147.62      149.84      8.29 o 
   6   5  23       44.75       41.76      5.21 o 
   7   5  23       72.11       63.44     12.00 o 
   8   5  23      377.71      410.99     21.31 o 
   9   5  23        9.84        6.95      6.94 o 
  -9   6  23      131.84      148.39     17.20 o 
  -8   6  23        6.73       -5.94      6.85 o 
  -7   6  23       46.60       38.27      7.57 o 
  -6   6  23       45.29       47.83      5.00 o 
  -5   6  23      168.89      190.75      7.48 o 
  -4   6  23      175.91      180.11      7.09 o 
  -3   6  23      282.27      282.43      8.90 o 
  -2   6  23      293.88      304.70      8.72 o 
  -1   6  23     1407.28     1408.12     22.74 o 
   0   6  23      463.95      489.26     10.77 o 
   1   6  23     1406.03     1396.11     22.68 o 
   2   6  23      291.76      295.99      8.38 o 
   3   6  23      281.48      270.24      8.24 o 
   4   6  23      175.69      168.25      7.04 o 
   5   6  23      169.27      178.74      8.85 o 
   6   6  23       45.38       39.88      5.44 o 
   7   6  23       45.27       44.14      7.63 o 
   8   6  23        6.43       10.54      6.98 o 
   9   6  23      129.88      126.19     16.75 o 
 -10   7  23       88.54       37.56     16.29 o 
  -9   7  23       46.89       35.12     14.73 o 
  -8   7  23       42.73       44.90     10.76 o 
  -7   7  23       92.79       95.86      7.80 o 
  -6   7  23       16.02       17.64      4.14 o 
  -5   7  23      132.75      138.56      7.42 o 
  -4   7  23      284.06      289.08      9.12 o 
  -3   7  23      150.68      151.58      6.33 o 
  -2   7  23      220.01      215.06      6.86 o 
  -1   7  23      657.21      697.15     14.66 o 
   0   7  23      156.45      169.25      6.50 o 
   1   7  23      656.61      688.61     13.88 o 
   2   7  23      219.65      214.74      9.10 o 
   3   7  23      150.89      155.60      7.43 o 
   4   7  23      282.98      296.66     10.95 o 
   5   7  23      132.68      123.94     16.06 o 
   6   7  23       16.14       17.35      5.19 o 
   7   7  23       93.04       92.09      9.68 o 
   8   7  23       43.09       49.52     11.70 o 
  -9   8  23      252.02      218.73     27.71 o 
  -8   8  23       81.82       84.00     22.54 o 
  -7   8  23      277.73      267.37     25.88 o 
  -6   8  23      290.54      284.60     13.04 o 
  -5   8  23      140.85      139.41      8.30 o 
  -4   8  23      467.01      455.52     12.20 o 
  -3   8  23      417.34      418.96     10.86 o 
  -2   8  23      537.05      526.93     11.88 o 
  -1   8  23       22.70       25.27      3.52 o 
   0   8  23      603.12      665.43     13.73 o 
   1   8  23       22.51       28.26      4.03 o 
   2   8  23      535.47      512.85     12.96 o 
   3   8  23      418.08      433.46     13.28 o 
   4   8  23      467.49      459.65     17.99 o 
   5   8  23      140.30      142.67      9.49 o 
   6   8  23      292.34      263.18     14.53 o 
   7   8  23      276.65      267.39     15.02 o 
   8   8  23       81.80       87.90     21.46 o 
  -7   9  23        7.43       25.48      6.20 o 
  -6   9  23      157.47      165.90      9.66 o 
  -5   9  23       19.44       27.88      7.18 o 
  -4   9  23       10.23       11.42      4.09 o 
  -3   9  23       44.72       58.79      5.65 o 
  -2   9  23      212.77      227.42      8.99 o 
  -1   9  23      114.06      129.27      7.19 o 
   0   9  23      673.41      685.66     14.34 o 
   1   9  23      114.04      125.16      6.56 o 
   2   9  23      211.75      223.73      8.92 o 
   3   9  23       44.86       55.69      5.43 o 
   4   9  23       10.43        6.05      4.23 o 
   5   9  23       19.43       24.59      6.71 o 
   6   9  23      158.00      170.17     14.15 o 
   7   9  23        7.49       11.11      6.51 o 
  -7  10  23      368.70      375.99     24.29 o 
  -6  10  23      388.66      407.52     28.23 o 
  -5  10  23      245.65      266.49     11.01 o 
  -4  10  23       13.58       15.27      4.73 o 
  -3  10  23      187.40      191.26     11.38 o 
  -2  10  23      134.50      140.49     10.76 o 
  -1  10  23      149.78      153.04      8.76 o 
   0  10  23        4.83        4.53      3.81 o 
   1  10  23      150.29      161.03      7.99 o 
   2  10  23      135.28      142.48      7.75 o 
   3  10  23      188.06      223.44     11.05 o 
   4  10  23       13.13       20.36      5.30 o 
   5  10  23      246.57      262.36     13.74 o 
   6  10  23      389.36      410.97     22.39 o 
   7  10  23      369.53      379.21     27.22 o 
  -5  11  23        0.04       -8.00      8.00 o 
  -4  11  23       58.83       47.65      8.17 o 
  -3  11  23       13.82       16.14      5.29 o 
  -2  11  23      197.14      221.46     10.71 o 
  -1  11  23       28.47       39.15      7.30 o 
   0  11  23      200.44      212.64     16.70 o 
   1  11  23       28.70       21.37      4.94 o 
   2  11  23      198.21      199.21     11.43 o 
   3  11  23       14.11       10.49     11.72 o 
   4  11  23       59.01       63.23      7.16 o 
   5  11  23        0.03       -1.56     10.83 o 
  -4  12  23       35.24       16.88     15.41 o 
   1  12  23       55.32       41.37     16.29 o 
   2  12  23        3.00        6.63     12.68 o 
   3  12  23       22.64       21.46     15.61 o 
   0   0  24      987.59     1003.79     21.92 o 
   1   0  24        0.01        6.21      2.29 o 
   2   0  24      199.90      224.27      5.79 o 
   3   0  24       29.34       21.44      2.76 o 
   4   0  24      728.87      718.08     14.80 o 
   5   0  24        2.54        7.31      3.94 o 
   6   0  24      208.13      196.00     11.26 o 
   7   0  24      255.63      274.69     16.31 o 
   8   0  24       89.89       66.89     11.22 o 
   9   0  24       31.24       30.13      6.98 o 
  10   0  24      140.69      145.78     12.18 o 
  11   0  24       79.39       62.83     20.29 o 
 -11   1  24      265.97      313.75     35.80 o 
 -10   1  24       14.32       19.72      7.75 o 
  -9   1  24       39.61       32.66      6.92 o 
  -8   1  24       53.00       56.45      9.99 o 
  -7   1  24       69.54       73.95      7.75 o 
  -6   1  24       28.88       34.48      5.85 o 
  -5   1  24      196.61      185.44      8.38 o 
  -4   1  24      124.31      107.03      6.26 o 
  -3   1  24      699.32      690.31     13.93 o 
  -2   1  24      335.84      310.61      6.53 o 
  -1   1  24      247.40      276.43      6.46 o 
   0   1  24      107.38      101.91      4.60 o 
   1   1  24      247.83      289.04      5.86 o 
   2   1  24      335.16      303.92      7.43 o 
   3   1  24      701.04      686.67     14.27 o 
   4   1  24      124.19      115.09      5.81 o 
   5   1  24      196.67      182.77      9.13 o 
   6   1  24       28.83       28.54      5.65 o 
   7   1  24       68.33       49.95      6.88 o 
   8   1  24       52.44       49.85      7.25 o 
   9   1  24       39.53       21.59      6.83 o 
  10   1  24       14.07       12.82      6.59 o 
  11   1  24      267.01      292.00     34.83 o 
 -11   2  24      209.98      223.61     28.39 o 
 -10   2  24        9.29       16.26      7.32 o 
  -9   2  24      246.58      268.73     21.97 o 
  -8   2  24       67.13       73.80     12.43 o 
  -7   2  24       11.34       12.28      5.00 o 
  -6   2  24      105.30      110.28      7.22 o 
  -5   2  24       78.12       79.11      6.04 o 
  -4   2  24      519.56      488.39     11.19 o 
  -3   2  24      845.21      776.68     17.16 o 
  -2   2  24      466.82      457.67      8.78 o 
  -1   2  24      205.41      201.34      5.29 o 
   0   2  24      145.13      154.09      5.09 o 
   1   2  24      203.60      207.62      5.53 o 
   2   2  24      470.72      447.50      9.91 o 
   3   2  24      843.86      802.32     15.89 o 
   4   2  24      520.58      490.07     15.07 o 
   5   2  24       77.38       61.53      5.69 o 
   6   2  24      104.49      101.36      7.34 o 
   7   2  24       10.99        2.71      3.93 o 
   8   2  24       67.46       57.32      6.28 o 
   9   2  24      248.78      254.30     30.43 o 
  10   2  24        9.55       11.60      6.62 o 
  11   2  24      211.41      190.44     29.37 o 
 -10   3  24      254.54      287.75     26.15 o 
  -9   3  24      453.93      505.93     21.66 o 
  -8   3  24      328.04      390.38     24.10 o 
  -7   3  24      112.42      120.77     11.50 o 
  -6   3  24      359.51      353.03     34.19 o 
  -5   3  24      257.23      259.16     11.14 o 
  -4   3  24      106.43      123.40      6.28 o 
  -3   3  24      275.89      256.40      8.26 o 
  -2   3  24       62.37       57.06      4.07 o 
  -1   3  24      189.91      219.64      5.92 o 
   0   3  24       11.83        9.42      2.41 o 
   1   3  24      190.57      206.10      6.59 o 
   2   3  24       62.03       60.04      3.99 o 
   3   3  24      275.53      264.33      8.35 o 
   4   3  24      106.18      112.08      9.87 o 
   5   3  24      255.57      266.68      8.89 o 
   6   3  24      359.18      366.00     12.24 o 
   7   3  24      110.75      120.44      8.22 o 
   8   3  24      329.39      365.71     16.23 o 
   9   3  24      451.05      491.34     18.99 o 
  10   3  24      255.64      298.07     23.31 o 
 -10   4  24       91.39      103.71     24.19 o 
  -9   4  24      178.05      183.23     14.50 o 
  -8   4  24      149.53      153.86     12.74 o 
  -7   4  24      139.30      124.44      9.53 o 
  -6   4  24      126.69      128.30      9.03 o 
  -5   4  24       49.70       49.67      4.82 o 
  -4   4  24      533.11      502.33     12.68 o 
  -3   4  24       20.59       19.14      3.18 o 
  -2   4  24       21.11       27.89      4.10 o 
  -1   4  24      161.82      177.67      5.84 o 
   0   4  24      882.67      800.73     12.76 o 
   1   4  24      161.68      171.64      7.17 o 
   2   4  24       21.74       18.87      2.95 o 
   3   4  24       20.71       17.64      3.11 o 
   4   4  24      533.82      528.02     12.58 o 
   5   4  24       49.93       48.08      4.75 o 
   6   4  24      128.43      127.47      8.36 o 
   7   4  24      140.01      163.92     26.00 o 
   8   4  24      150.54      142.08     11.27 o 
   9   4  24      177.82      165.73     14.52 o 
  -9   5  24      316.33      318.38     23.92 o 
  -8   5  24        1.90       -2.32      5.97 o 
  -7   5  24      403.58      407.52     15.60 o 
  -6   5  24      185.75      189.84     10.84 o 
  -5   5  24      218.62      231.04     15.79 o 
  -4   5  24       13.04       11.57      3.08 o 
  -3   5  24      180.54      185.66      6.92 o 
  -2   5  24      169.58      171.85      6.69 o 
  -1   5  24       79.23       78.28      4.68 o 
   0   5  24     2680.79     2629.34     33.20 o 
   1   5  24       78.99       76.89      6.03 o 
   2   5  24      170.38      168.46      6.57 o 
   3   5  24      180.20      179.82      6.95 o 
   4   5  24       13.46       13.14      3.56 o 
   5   5  24      218.55      241.36      8.92 o 
   6   5  24      186.83      194.23     10.69 o 
   7   5  24      403.82      422.74     16.36 o 
   8   5  24        1.90        0.83      5.51 o 
   9   5  24      316.65      321.34     19.33 o 
  -9   6  24      100.27       99.61     19.61 o 
  -8   6  24       40.26       38.41     10.69 o 
  -7   6  24      208.84      203.94     11.31 o 
  -6   6  24      194.58      194.11      7.87 o 
  -5   6  24      261.02      265.63     12.25 o 
  -4   6  24      112.20      115.27      6.12 o 
  -3   6  24      197.94      209.03      7.98 o 
  -2   6  24      160.19      167.69      6.90 o 
  -1   6  24       17.02       30.47      3.47 o 
   0   6  24      544.41      554.13     11.07 o 
   1   6  24       17.81       20.92      3.65 o 
   2   6  24      159.16      171.34      7.42 o 
   3   6  24      198.45      196.95      7.46 o 
   4   6  24      110.97      107.70      6.55 o 
   5   6  24      261.91      274.53     13.77 o 
   6   6  24      191.97      184.17     10.40 o 
   7   6  24      208.82      224.58     13.07 o 
   8   6  24       40.65       37.91      8.65 o 
   9   6  24      100.19      109.27     21.95 o 
  -9   7  24      156.36      152.19     22.93 o 
  -8   7  24       49.15       26.93     18.15 o 
  -7   7  24       42.16       47.30      8.43 o 
  -6   7  24       73.09       62.84      5.96 o 
  -5   7  24       84.41       91.31      6.56 o 
  -4   7  24      551.82      581.64     13.74 o 
  -3   7  24      230.13      234.74      8.36 o 
  -2   7  24      148.81      165.22      7.04 o 
  -1   7  24       45.23       48.04      4.21 o 
   0   7  24       40.27       49.45      4.27 o 
   1   7  24       44.63       44.83      4.18 o 
   2   7  24      147.26      146.42      7.33 o 
   3   7  24      231.08      255.32      9.34 o 
   4   7  24      548.86      568.59     15.99 o 
   5   7  24       84.99       84.57      7.81 o 
   6   7  24       72.10       65.60      7.53 o 
   7   7  24       41.68       44.73     11.27 o 
   8   7  24       48.85       43.33     11.84 o 
  -7   8  24      124.02      118.46     12.23 o 
  -6   8  24        3.81        5.77      4.78 o 
  -5   8  24      293.27      287.68     17.48 o 
  -4   8  24      293.45      298.99     10.09 o 
  -3   8  24     1417.14     1391.59     23.83 o 
  -2   8  24      374.73      395.74     12.35 o 
  -1   8  24      585.50      593.66     15.18 o 
   0   8  24      156.10      179.39      7.16 o 
   1   8  24      585.10      593.42     14.49 o 
   2   8  24      375.43      362.78     11.04 o 
   3   8  24     1414.81     1375.65     28.77 o 
   4   8  24      294.38      272.81     11.39 o 
   5   8  24      292.50      287.70     12.87 o 
   6   8  24        3.88        3.81      8.02 o 
   7   8  24      124.27      108.65     37.80 o 
  -7   9  24        9.64       10.09      6.98 o 
  -6   9  24      613.20      656.11     18.19 o 
  -5   9  24      115.61      114.38      9.69 o 
  -4   9  24      251.85      263.51     18.04 o 
  -3   9  24        3.79        3.67      5.24 o 
  -2   9  24       45.86       42.37      4.94 o 
  -1   9  24       26.76       30.51      4.68 o 
   0   9  24      280.91      310.16     10.18 o 
   1   9  24       26.60       19.90      3.99 o 
   2   9  24       46.31       50.39      5.32 o 
   3   9  24        3.84        0.79      3.66 o 
   4   9  24      251.68      278.39     11.57 o 
   5   9  24      115.69      156.58     12.15 o 
   6   9  24      613.55      662.96     23.73 o 
   7   9  24        9.74       -2.15      9.56 o 
  -6  10  24       27.13       15.07      9.17 o 
  -5  10  24       38.75       28.88      7.37 o 
  -4  10  24      121.32      112.81      8.50 o 
  -3  10  24       95.58       98.32      7.92 o 
  -2  10  24       60.50       57.54      6.34 o 
  -1  10  24       18.62        5.51      4.22 o 
   0  10  24       14.02       16.89      4.51 o 
   1  10  24       18.95       12.98      4.02 o 
   2  10  24       60.49       62.91      7.91 o 
   3  10  24       95.42       90.01      6.93 o 
   4  10  24      121.59      123.33      8.62 o 
   5  10  24       38.41       22.61      7.45 o 
   6  10  24       27.47       40.98     13.27 o 
  -4  11  24      105.23       98.57     13.01 o 
  -3  11  24      147.50      155.87     12.45 o 
  -2  11  24      228.47      229.93     13.96 o 
  -1  11  24       38.50       42.04      6.43 o 
   0  11  24       43.43       40.72      8.94 o 
   1  11  24       38.42       36.53      5.46 o 
   2  11  24      226.22      218.12     12.05 o 
   3  11  24      147.52      157.58      9.66 o 
   4  11  24      105.21      129.90     30.29 o 
   1   0  25      166.42      196.66      5.24 o 
   2   0  25      226.65      219.64      5.86 o 
   3   0  25      188.28      183.73      6.17 o 
   4   0  25      464.80      461.99     13.24 o 
   5   0  25      579.39      566.11     17.65 o 
   6   0  25      307.68      328.22     13.95 o 
   7   0  25      592.72      645.11     22.50 o 
   8   0  25        2.82        6.30      7.85 o 
   9   0  25       50.22       47.26      9.94 o 
  10   0  25       88.50       99.87     12.27 o 
 -10   1  25      301.01      303.80     23.50 o 
  -9   1  25      181.78      172.95     17.14 o 
  -8   1  25      145.95      131.64     12.80 o 
  -7   1  25      117.49      110.87      9.56 o 
  -6   1  25      168.88      167.53     11.87 o 
  -5   1  25      286.46      297.12     17.64 o 
  -4   1  25       15.18       20.44      3.76 o 
  -3   1  25      627.55      616.10     13.30 o 
  -2   1  25       20.73       32.11      2.64 o 
  -1   1  25      345.92      321.96      6.88 o 
   0   1  25      636.50      644.16     11.46 o 
   1   1  25      349.19      330.58      6.81 o 
   2   1  25       20.35       31.05      2.96 o 
   3   1  25      630.97      621.53     13.53 o 
   4   1  25       14.67       16.86      3.87 o 
   5   1  25      287.53      294.14     10.98 o 
   6   1  25      167.77      165.42      9.07 o 
   7   1  25      116.44      114.84      9.81 o 
   8   1  25      144.97      134.18     10.57 o 
   9   1  25      181.73      189.01     13.01 o 
  10   1  25      300.43      294.20     18.94 o 
  11   1  25      164.47      119.32     26.24 o 
 -10   2  25        4.01       -5.24      8.28 o 
  -9   2  25      236.65      258.28     17.01 o 
  -8   2  25       73.48       60.98     16.34 o 
  -7   2  25      105.74       92.12     12.26 o 
  -6   2  25       22.68       24.78      6.01 o 
  -5   2  25      255.14      246.94      9.79 o 
  -4   2  25      453.69      453.67     12.79 o 
  -3   2  25      874.87      844.07     15.06 o 
  -2   2  25       62.16       54.87      3.28 o 
  -1   2  25      424.24      380.30      7.63 o 
   0   2  25        8.00        8.97      2.26 o 
   1   2  25      424.53      393.63      9.08 o 
   2   2  25       62.19       54.53      4.46 o 
   3   2  25      875.74      844.40     16.80 o 
   4   2  25      454.25      479.62     11.95 o 
   5   2  25      255.63      245.38     10.29 o 
   6   2  25       22.97       20.84      4.66 o 
   7   2  25      105.00       82.90      7.31 o 
   8   2  25       73.99       73.67     10.40 o 
   9   2  25      235.47      278.60     15.34 o 
  10   2  25        3.99        0.79      9.00 o 
 -10   3  25       49.76       49.68     20.34 o 
  -9   3  25       49.97       39.73      8.44 o 
  -8   3  25      163.81      170.59     17.99 o 
  -7   3  25       50.90       33.22      7.42 o 
  -6   3  25      303.47      301.29     26.17 o 
  -5   3  25      249.61      225.92     10.86 o 
  -4   3  25      156.57      157.84      7.15 o 
  -3   3  25      521.20      505.55     12.35 o 
  -2   3  25       46.32       44.80      5.46 o 
  -1   3  25      184.62      186.50      5.71 o 
   0   3  25       83.88       79.91      4.15 o 
   1   3  25      183.23      190.77      9.21 o 
   2   3  25       45.17       42.38      3.70 o 
   3   3  25      516.29      486.65     12.04 o 
   4   3  25      155.80      165.27      7.29 o 
   5   3  25      248.31      240.60     10.23 o 
   6   3  25      304.79      309.71     11.99 o 
   7   3  25       51.15       46.92      5.90 o 
   8   3  25      166.19      196.38     15.73 o 
   9   3  25       50.02       50.72      9.84 o 
  10   3  25       50.84       53.66     18.34 o 
  -9   4  25       77.11       72.40     13.35 o 
  -8   4  25      356.43      329.24     23.63 o 
  -7   4  25       73.47       77.22      7.93 o 
  -6   4  25       53.83       61.10      7.08 o 
  -5   4  25      156.26      149.85      9.39 o 
  -4   4  25      912.03      902.32     18.97 o 
  -3   4  25        2.99        2.02      2.64 o 
  -2   4  25       68.79       71.64      4.77 o 
  -1   4  25      155.39      155.98      6.48 o 
   0   4  25       30.68       34.58      3.34 o 
   1   4  25      155.34      154.55      6.19 o 
   2   4  25       68.25       63.83      4.44 o 
   3   4  25        2.98        0.59      3.17 o 
   4   4  25      909.04      881.74     18.07 o 
   5   4  25      156.33      167.67      8.16 o 
   6   4  25       53.55       54.73      6.28 o 
   7   4  25       73.81       81.93     10.09 o 
   8   4  25      356.33      339.04     16.09 o 
   9   4  25       77.00       77.41     11.15 o 
  -9   5  25      191.19      189.27     29.85 o 
  -8   5  25      569.45      535.86     28.41 o 
  -7   5  25       51.69       50.52      7.08 o 
  -6   5  25      354.28      326.38     11.98 o 
  -5   5  25      108.39      107.36      8.03 o 
  -4   5  25      534.24      534.47     12.73 o 
  -3   5  25      123.66      127.04      6.25 o 
  -2   5  25     1344.06     1344.60     23.46 o 
  -1   5  25      251.84      261.93      7.74 o 
   0   5  25     1919.80     1950.12     27.76 o 
   1   5  25      252.68      256.06      7.85 o 
   2   5  25     1344.23     1326.66     22.68 o 
   3   5  25      124.43      122.82      8.36 o 
   4   5  25      537.11      540.19     13.33 o 
   5   5  25      108.78      104.33      6.62 o 
   6   5  25      355.32      360.80     14.93 o 
   7   5  25       51.89       57.99      7.90 o 
   8   5  25      570.58      542.65     19.84 o 
   9   5  25      190.98      218.63     29.07 o 
  -8   6  25       94.32       93.63     14.62 o 
  -7   6  25       36.84       35.52      8.36 o 
  -6   6  25      168.00      190.19     17.84 o 
  -5   6  25      571.08      609.09     14.23 o 
  -4   6  25      356.99      351.99     10.26 o 
  -3   6  25      330.65      328.20     10.15 o 
  -2   6  25      174.99      176.19      6.84 o 
  -1   6  25       38.96       53.31      4.32 o 
   0   6  25      145.39      150.67      7.08 o 
   1   6  25       38.46       50.47      4.33 o 
   2   6  25      174.61      173.14      7.09 o 
   3   6  25      329.18      327.00      9.47 o 
   4   6  25      359.92      361.71     10.84 o 
   5   6  25      571.72      594.37     21.28 o 
   6   6  25      169.07      176.68     20.00 o 
   7   6  25       37.05       34.73      6.95 o 
   8   6  25       93.87      121.76     12.70 o 
  -9   7  25       44.27       30.93     15.51 o 
  -7   7  25       80.33       81.04     10.30 o 
  -6   7  25       41.58       43.08      5.74 o 
  -5   7  25      411.78      424.27     12.97 o 
  -4   7  25      225.72      226.80      8.56 o 
  -3   7  25      400.69      423.91     11.50 o 
  -2   7  25      317.06      327.50      9.32 o 
  -1   7  25      219.81      219.04      7.53 o 
   0   7  25       99.27       81.39      5.48 o 
   1   7  25      221.22      214.81      9.63 o 
   2   7  25      315.31      314.57     11.59 o 
   3   7  25      402.80      442.04     12.32 o 
   4   7  25      224.34      206.72     11.12 o 
   5   7  25      413.09      423.26     15.31 o 
   6   7  25       41.03       45.48      6.75 o 
   7   7  25       79.17       98.87     14.29 o 
  -7   8  25      145.89      141.33     16.54 o 
  -6   8  25       73.82       78.95      7.80 o 
  -5   8  25       16.29       17.11      5.40 o 
  -4   8  25      338.99      331.65     10.97 o 
  -3   8  25      263.67      254.14      9.60 o 
  -2   8  25      651.59      643.65     15.36 o 
  -1   8  25      262.10      255.23      8.44 o 
   0   8  25      927.99      909.81     17.46 o 
   1   8  25      265.05      250.98      9.23 o 
   2   8  25      651.59      648.52     15.40 o 
   3   8  25      266.68      269.00     12.48 o 
   4   8  25      338.47      318.98     13.60 o 
   5   8  25       16.29       10.36      6.15 o 
   6   8  25       73.90       90.92     14.92 o 
   7   8  25      146.01      152.00     25.07 o 
  -6   9  25       22.13       20.79      7.77 o 
  -5   9  25       25.88       26.16      5.68 o 
  -4   9  25       77.80       84.32      7.41 o 
  -3   9  25      157.09      155.87      9.19 o 
  -2   9  25      591.36      582.80     14.87 o 
  -1   9  25      217.02      213.36      9.10 o 
   0   9  25      561.66      585.17     14.82 o 
   1   9  25      216.76      218.79     10.20 o 
   2   9  25      587.91      593.55     16.31 o 
   3   9  25      155.75      155.85      8.33 o 
   4   9  25       76.92       82.21     11.73 o 
   5   9  25       25.27       27.86      7.36 o 
   6   9  25       22.28       19.60      8.93 o 
  -6  10  25       42.73       35.90     11.32 o 
  -5  10  25      299.17      283.84     23.42 o 
  -4  10  25        4.82        6.17      5.57 o 
  -3  10  25       81.82       95.29      8.02 o 
  -2  10  25       85.68       91.63      7.58 o 
  -1  10  25       19.49       21.06      5.06 o 
   0  10  25        2.50        0.45      3.76 o 
   1  10  25       19.93       16.66      4.39 o 
   2  10  25       85.52       71.72      6.88 o 
   3  10  25       81.64       89.10      7.02 o 
   4  10  25        4.89        6.66      5.30 o 
   5  10  25      298.62      290.95     19.76 o 
  -4  11  25      179.30      194.05     29.37 o 
  -3  11  25      285.98      269.88     24.39 o 
  -2  11  25      126.18      117.75     17.37 o 
  -1  11  25      122.10      129.17     11.98 o 
   0  11  25       36.77       31.56      7.44 o 
   1  11  25      121.66      135.17     10.52 o 
   2  11  25      125.05      103.80     22.05 o 
   3  11  25      286.59      299.99     26.49 o 
   4  11  25      180.77      144.97     23.22 o 
   0  12  25       15.86       13.95     11.71 o 
   0   0  26      102.69       85.47      7.65 o 
   1   0  26       28.46       37.04      2.84 o 
   2   0  26       68.48       56.24      3.52 o 
   3   0  26       31.69       29.95      4.46 o 
   4   0  26        0.24        4.39      3.43 o 
   5   0  26      118.34      109.98      7.50 o 
   6   0  26      480.75      493.72     17.25 o 
   7   0  26      203.94      200.62     12.55 o 
   8   0  26       38.95       51.70     14.73 o 
   9   0  26      130.43      133.37     11.40 o 
  10   0  26        2.68        5.85     14.83 o 
 -10   1  26       57.05       49.81     16.78 o 
  -9   1  26       36.49       29.53     10.56 o 
  -8   1  26      221.41      209.08     15.48 o 
  -7   1  26      233.98      257.38     13.83 o 
  -6   1  26      160.52      169.49     11.19 o 
  -5   1  26      179.30      172.45     10.60 o 
  -4   1  26       64.41       61.05      5.74 o 
  -3   1  26      143.38      108.93      5.74 o 
  -2   1  26      249.10      249.64      6.08 o 
  -1   1  26       11.13       10.73      2.23 o 
   0   1  26        9.82       24.86      2.84 o 
   1   1  26       11.16       14.53      2.54 o 
   2   1  26      247.55      235.90      9.09 o 
   3   1  26      143.14      128.44      6.46 o 
   4   1  26       63.66       60.13      5.73 o 
   5   1  26      179.62      177.86      9.19 o 
   6   1  26      162.85      166.15      9.33 o 
   7   1  26      235.16      248.39     11.43 o 
   8   1  26      222.07      204.96     11.99 o 
   9   1  26       37.22       30.64     10.22 o 
  10   1  26       57.65       31.90     16.00 o 
 -10   2  26       73.85       89.07     19.22 o 
  -9   2  26      109.22      103.39     11.81 o 
  -8   2  26        6.14        5.67      8.79 o 
  -7   2  26      454.96      447.53     28.00 o 
  -6   2  26      208.15      209.19     12.11 o 
  -5   2  26      481.21      457.08     16.06 o 
  -4   2  26       61.75       67.35      5.72 o 
  -3   2  26      430.01      439.31     10.40 o 
  -2   2  26        1.08        4.90      2.12 o 
  -1   2  26      397.55      385.12      8.29 o 
   0   2  26      294.70      283.04      7.12 o 
   1   2  26      398.39      399.61      8.84 o 
   2   2  26        1.07        2.57      2.73 o 
   3   2  26      429.14      426.95     13.00 o 
   4   2  26       61.99       64.76      6.79 o 
   5   2  26      481.61      480.00     14.24 o 
   6   2  26      208.19      218.62     10.54 o 
   7   2  26      457.19      458.75     14.79 o 
   8   2  26        6.09       -2.70      4.15 o 
   9   2  26      109.65      114.90     10.80 o 
  10   2  26       74.15       78.34     21.07 o 
 -10   3  26       13.33       16.98     13.95 o 
  -9   3  26        7.46        8.19      8.77 o 
  -8   3  26      123.76      103.34     15.12 o 
  -7   3  26       90.30       87.71     20.56 o 
  -6   3  26      448.19      418.02     18.67 o 
  -5   3  26      382.57      410.57     18.07 o 
  -4   3  26      328.25      345.86     11.06 o 
  -3   3  26      102.48       93.58      6.09 o 
  -2   3  26      780.61      764.42     14.20 o 
  -1   3  26      637.88      626.52     11.42 o 
   0   3  26     1932.78     1884.62     26.69 o 
   1   3  26      638.67      618.55     11.85 o 
   2   3  26      782.08      747.50     15.80 o 
   3   3  26      103.11       90.62      5.78 o 
   4   3  26      326.95      336.21     10.14 o 
   5   3  26      382.33      412.20     16.35 o 
   6   3  26      443.94      445.58     14.26 o 
   7   3  26       90.47       98.19      7.95 o 
   8   3  26      122.38      135.23     11.18 o 
   9   3  26        7.59       14.14      7.24 o 
  10   3  26       12.99        7.12     15.22 o 
  -9   4  26       68.39       67.02     20.39 o 
  -8   4  26       11.56       13.60      8.93 o 
  -7   4  26       17.14       19.23      8.58 o 
  -6   4  26       80.33       94.26      8.45 o 
  -5   4  26       46.62       47.71      5.47 o 
  -4   4  26      132.75      152.32      6.85 o 
  -3   4  26      103.94      117.52      8.89 o 
  -2   4  26      107.16      109.82      5.71 o 
  -1   4  26      383.07      390.41      9.41 o 
   0   4  26      201.24      197.41      5.94 o 
   1   4  26      383.82      383.41      8.95 o 
   2   4  26      106.94      115.12      6.38 o 
   3   4  26      104.49      108.37      6.44 o 
   4   4  26      131.53      144.09      7.36 o 
   5   4  26       47.14       43.57      5.78 o 
   6   4  26       79.49       81.84      7.39 o 
   7   4  26       17.28       19.43      6.99 o 
   8   4  26       11.29        7.56      5.97 o 
   9   4  26       68.42       77.27     19.51 o 
  -8   5  26      167.76      174.65     18.66 o 
  -7   5  26       18.34       13.10      5.53 o 
  -6   5  26      135.26      125.61      8.30 o 
  -5   5  26      673.22      675.31     17.46 o 
  -4   5  26     1004.11     1027.99     22.16 o 
  -3   5  26      648.17      635.08     14.50 o 
  -2   5  26      204.19      204.91      7.61 o 
  -1   5  26      198.08      202.14      6.66 o 
   0   5  26       27.11       34.78      3.63 o 
   1   5  26      197.95      198.48      9.29 o 
   2   5  26      203.41      207.29      7.56 o 
   3   5  26      647.61      643.82     14.83 o 
   4   5  26     1008.04     1078.87     22.65 o 
   5   5  26      671.96      673.88     15.77 o 
   6   5  26      136.37      134.17     10.56 o 
   7   5  26       17.65        6.42      5.72 o 
   8   5  26      168.69      192.45     22.71 o 
  -8   6  26      410.06      394.24     41.76 o 
  -7   6  26      138.94      119.07      9.93 o 
  -6   6  26      395.32      400.70     15.30 o 
  -5   6  26       70.64       71.51      6.07 o 
  -4   6  26      970.17     1028.83     20.25 o 
  -3   6  26        3.68        0.84      3.07 o 
  -2   6  26      383.02      404.63     10.36 o 
  -1   6  26      575.71      575.72     12.55 o 
   0   6  26        3.26        4.85      2.81 o 
   1   6  26      576.43      566.95     12.62 o 
   2   6  26      383.63      423.29     10.77 o 
   3   6  26        3.74        7.80      3.59 o 
   4   6  26      970.34     1023.58     20.69 o 
   5   6  26       69.92       98.20      9.49 o 
   6   6  26      394.84      408.59     18.87 o 
   7   6  26      138.09      143.31     11.39 o 
   8   6  26      412.70      496.28     26.67 o 
  -7   7  26        9.67       10.01      8.36 o 
  -6   7  26      101.27      109.96     10.42 o 
  -5   7  26        9.95        6.80      4.15 o 
  -4   7  26       91.99      107.88      7.24 o 
  -3   7  26       40.65       33.99      4.18 o 
  -2   7  26      257.25      282.99      8.86 o 
  -1   7  26      231.28      231.35      7.98 o 
   0   7  26        1.66       -2.28      2.56 o 
   1   7  26      231.11      239.10      9.04 o 
   2   7  26      257.56      277.53      8.96 o 
   3   7  26       40.57       35.38      7.27 o 
   4   7  26       92.69       96.54     11.74 o 
   5   7  26       10.08       12.47      6.70 o 
   6   7  26      102.22      107.00     15.89 o 
   7   7  26        9.78       21.37     13.76 o 
  -7   8  26      145.07      122.24     20.00 o 
  -6   8  26      116.97      114.09     15.21 o 
  -5   8  26      180.87      199.13     11.62 o 
  -4   8  26       36.61       47.43      5.59 o 
  -3   8  26       37.80       36.80      5.19 o 
  -2   8  26       58.17       56.22      5.64 o 
  -1   8  26       20.63       16.00      3.70 o 
   0   8  26      165.11      156.02      7.98 o 
   1   8  26       20.87       19.72      4.37 o 
   2   8  26       58.92       61.58      5.64 o 
   3   8  26       37.70       43.58      6.46 o 
   4   8  26       37.53       43.11      6.87 o 
   5   8  26      181.82      200.29     12.18 o 
   6   8  26      118.79      124.21     20.22 o 
  -6   9  26       37.73       27.39      8.21 o 
  -5   9  26      842.19      861.51     31.76 o 
  -4   9  26      152.84      168.37     16.00 o 
  -3   9  26      106.32      112.15      8.40 o 
  -2   9  26       16.28       16.53      4.36 o 
  -1   9  26       83.15       91.60      6.67 o
[truncated: 50,653 more chars]
